# Supplementary material for: Computational Pipeline for Reference-Free Comparative Analysis of RNA 3D Structures Applied to SARS-CoV-2 UTR Models
Source: Int J Mol Sci. 2022 Aug 25;23(17):9630. doi: 10.3390/ijms23179630 (PMC9455975; doi:10.3390/ijms23179630)
Supplement: Supplementary file 1 [file ijms-23-09630-s001.zip]

Archive with 10 entries (10 files):
- Supplementary_Notes_And_Figures_SARS_COV_2.pdf
- Table_S1a_S1b.xls
- Table_S2a.pdf
- Table_S2b.pdf
- Table_S3a.xlsx
- Table_S3b.xls
- Table_S4a.xlsx
- Table_S4b.xls
- Table_S5a.xlsx
- Table_S5b.xls
