# Supplementary material for: Computational Pipeline for Reference-Free Comparative Analysis of RNA 3D Structures Applied to SARS-CoV-2 UTR Models
Source: Int J Mol Sci. 2022 Aug 25;23(17):9630. doi: 10.3390/ijms23179630 (PMC9455975; doi:10.3390/ijms23179630)
Supplement: Supplementary file 1 [file ijms-23-09630-s001.zip › Table_S1a_S1b.xls]

## Sheet: 5UTR
Table S1a. The MAXIT report on the SARS-CoV-2 5'-UTR 3D models analyzed in the pipeline.
RCSB MAXIT report on stereochemistry of submitted models
5'UTR
No.	3D RNA model	Close contact	RMSD bond	RMSD angle	Planes	Chiral	Polymer Linkage	Total
1	RNAComposer-5UTRD#1	0	0	0	0	0	0	0
2	RNAComposer-5UTRD#2	0	0	0	0	0	0	0
3	RNAComposer-5UTRD#3	0	0	0	0	0	0	0
4	RNAComposer-5UTRD#4	0	0	0	0	0	0	0
5	RNAComposer-5UTRE1	0	0	0	0	0	0	0
6	RNAComposer-5UTRE2	0	0	0	0	0	0	0
7	RNAComposer-5UTRE3	0	0	0	0	0	0	0
8	RNAComposer-5UTRE4	0	0	0	0	0	0	0
9	RNAComposer-5UTRE5	0	0	0	0	0	0	0
10	RNAComposer-5UTR	0	0	0	0	0	0	0
11	5UTR-Das-02#1	0	0	1	1	1	0	3
12	5UTR-Das-05#1	2	1	0	0	0	0	3
13	5UTR-Das-06#1	0	1	3	1	0	0	5
14	5UTR-Das-09#1	1	0	2	2	0	0	5
15	5UTR-Das-03#1	2	1	2	1	0	0	6
16	5UTR-Das-04#1	1	4	1	0	0	0	6
17	5UTR-Das-10#1	1	2	1	2	0	0	6
18	5UTR-Das-01#1	0	1	5	1	1	0	8
19	5UTR-Das-07#1	1	2	5	0	0	1	9
20	5UTR-Das-08#1	2	4	6	1	0	2	15
21	5UTR-Chen-3#1	0	16	184	56	0	0	256
22	5UTR-Chen-1#2	0	17	168	73	1	0	259
23	5UTR-Chen-2#3	0	13	188	62	2	0	265
24	5UTR-Chen-6#10	0	20	195	78	0	0	293
25	5UTR-Chen-1#3	0	30	194	72	1	0	297
26	5UTR-Chen-3#4	0	25	188	91	0	0	304
27	5UTR-Chen-3#3	0	22	208	77	1	0	308
28	5UTR-Chen-2#2	0	25	187	98	2	0	312
29	5UTR-Chen-6#2	0	24	216	76	0	0	316
30	5UTR-Chen-6#6	0	19	213	84	0	0	316
31	5UTR-Chen-6#9	0	25	205	86	5	0	321
32	5UTR-Chen-2#1	0	37	213	77	0	0	327
33	5UTR-Chen-6#4	0	31	225	86	0	0	342
34	5UTR-Chen-6#7	0	23	250	70	4	0	347
35	5UTR-Chen-6#3	0	28	235	90	4	0	357
36	5UTR-Chen-6#8	0	35	245	85	1	0	366
37	5UTR-Chen-6#1	0	29	244	94	0	0	367
38	5UTR-Chen-3#2	0	41	258	87	0	0	386
39	5UTR-Chen-6#5	0	36	264	85	1	0	386
40	5UTR-Chen-1#1	0	44	255	95	1	0	395
41	5UTR-Ding#2	0	7	252	177	0	0	436
42	5UTR-Ding#8	0	8	273	180	0	0	461
43	5UTR-Ding#3	0	9	272	185	0	0	466
44	5UTR-Ding#4	0	6	272	188	0	0	466
45	5UTR-Ding#6	0	11	282	179	0	0	472
46	5UTR-Ding#9	0	9	288	177	0	0	474
47	5UTR-Ding#7	0	7	290	183	0	0	480
48	5UTR-Ding#1	0	8	289	186	0	0	483
49	5UTR-Ding#5	0	8	286	191	0	0	485
50	5UTR-Miao-04	22	174	379	54	3	34	666
51	5UTR-Miao-06	48	154	371	57	1	47	678
52	5UTR-Miao-02	71	173	385	51	0	44	724
53	5UTR-Miao-05	75	153	380	58	0	58	724
54	5UTR-Miao-01	42	162	411	55	1	59	730
55	5UTR-Miao-03	102	186	388	58	0	48	782
56	5UTR-Bujnicki-03	34	200	449	52	1	67	803
57	5UTR-Bujnicki-01	48	192	455	64	0	68	827
58	5UTR-Bujnicki-02	36	188	479	70	1	57	831
59	5UTR-Bujnicki-05	48	204	471	75	0	64	862
60	5UTR-Bujnicki-04	69	173	525	75	0	70	912

## Sheet: 3UTR
Table S1b. The MAXIT report on the SARS-CoV-2 3'-UTR 3D models analyzed in the pipeline.
3'UTR
No.	3D RNA model	Close contact	RMSD bond	RMSD angle	Planes	Chiral	Polymer Linkage	Total
1	RNAComposer-3UTRSA1#1	0	0	0	0	0	0	0
2	RNAComposer-3UTRSA1#2	0	0	0	0	0	0	0
3	RNAComposer-3UTRSA1#3	0	0	0	0	0	0	0
4	RNAComposer-3UTRSA1#4	0	0	0	0	0	0	0
5	RNAComposer-3UTRSA1#5	0	0	0	0	0	0	0
6	3UTR-Das-02#1	1	0	1	0	0	0	2
7	3UTR-Das-06#1	0	0	1	1	0	0	2
8	3UTR-Das-08#1	0	1	3	0	0	0	4
9	3UTR-Das-01#1	0	1	3	1	0	0	5
10	3UTR-Das-07#1	1	2	3	1	0	0	7
11	3UTR-Das-03#1	1	2	4	2	0	0	9
12	3UTR-Das-05#1	1	2	5	0	0	1	9
13	3UTR-Das-04#1	1	3	5	2	0	0	11
14	3UTR-Das-09#1	2	5	4	1	0	0	12
15	3UTR-Das-10#1	11	1	4	1	0	0	17
16	3UTR-Chen-1#3	0	19	234	105	3	0	361
17	3UTR-Chen-1#1	0	20	275	84	0	0	379
18	3UTR-Chen-2#3	0	25	274	84	3	1	387
19	3UTR-Chen-1#5	0	20	289	82	0	0	391
20	3UTR-Chen-2#2	0	23	304	85	1	0	413
21	3UTR-Chen-1#4	0	36	300	76	2	2	416
22	3UTR-Chen-2#1	0	32	308	89	4	1	434
23	3UTR-Chen-1#2	0	18	304	114	2	0	438
24	3UTR-Chen-2#4	0	30	311	99	3	1	444
25	3UTR-Chen-2#5	0	36	345	83	1	1	466
26	3UTR-Ding#10	0	8	297	231	0	0	536
27	3UTR-Ding#9	16	19	323	243	0	0	601
28	3UTR-Ding#3	15	17	340	229	0	1	602
29	3UTR-Ding#8	27	17	329	234	0	1	608
30	3UTR-Ding#4	21	14	350	227	0	1	613
31	3UTR-Ding#1	34	12	333	235	2	1	617
32	3UTR-Ding#6	16	15	355	231	2	0	619
33	3UTR-Ding#2	22	16	351	236	0	0	625
34	3UTR-Ding#5	6	20	358	246	0	1	631
35	3UTR-Ding#7	31	11	375	234	0	1	652
36	3UTR-Bujnicki-02	97	259	625	85	3	99	1168
37	3UTR-Bujnicki-01	120	247	620	86	4	92	1169
38	3UTR-Bujnicki-05	136	226	617	95	7	98	1179
39	3UTR-Bujnicki-04	125	252	669	88	6	100	1240
40	3UTR-Bujnicki-03	155	249	660	100	4	94	1262
