# Supplementary material for: Computational Pipeline for Reference-Free Comparative Analysis of RNA 3D Structures Applied to SARS-CoV-2 UTR Models
Source: Int J Mol Sci. 2022 Aug 25;23(17):9630. doi: 10.3390/ijms23179630 (PMC9455975; doi:10.3390/ijms23179630)
Supplement: Supplementary file 1 [file ijms-23-09630-s001.zip › Table_S3a.xlsx]

## Sheet: 5UTR (all)
Table S3a. Pairwise comparison based on global RMSD of the SARS-CoV-2 5'-UTR 3D models illustrated by a colored heat map based on RMSD scores.
		1	2	3	4	5	6	7	8	9	10	11	12	13	14	15	16	17	18	19	20	21	22	23	24	25	26	27	28	29	30	31	32	33	34
		5UTR-Bujnicki-01	5UTR-Bujnicki-02	5UTR-Bujnicki-03	5UTR-Bujnicki-04	5UTR-Bujnicki-05	5UTR-Chen-6_1	5UTR-Chen-6_2	5UTR-Chen-6_3	5UTR-Chen-6_4	5UTR-Chen-6_5	5UTR-Chen-6_6	5UTR-Chen-6_7	5UTR-Chen-6_8	5UTR-Chen-6_9	5UTR-Chen-6_10	5UTR-Das-01_1	5UTR-Das-02_1	5UTR-Das-03_1	5UTR-Das-04_1	5UTR-Das-05_1	5UTR-Das-06_1	5UTR-Das-07_1	5UTR-Das-08_1	5UTR-Das-09_1	5UTR-Das-10_1	RNAComposer-5UTRD_1	RNAComposer-5UTRD_2	RNAComposer-5UTRD_3	RNAComposer-5UTRD_4	RNAComposer-5UTRE1	RNAComposer-5UTRE2	RNAComposer-5UTRE3	RNAComposer-5UTRE4	RNAComposer-5UTRE5
1	5UTR-Bujnicki-01		36.14	35.553	27.147	37.72	37.406	44.668	40.891	39.257	40.27	43.139	46.604	39.011	45.642	46.967	41.883	40.823	40.469	44.768	43.37	47.499	41.368	44.608	40.173	49.268	45.025	43.822	50.555	41.945	47.1	35.198	35.63	33.162	51.326
2	5UTR-Bujnicki-02	36.14		36.646	40.18	23.909	36.591	40.59	40.807	38.9	44.642	45.156	42.377	38.4	37.42	50.762	42.395	44.522	46.27	42.265	52.618	41.292	44.41	38.667	47.007	51.881	47.756	51.872	59.944	43.075	50.983	48.359	39.211	42.199	46.022
3	5UTR-Bujnicki-03	35.553	36.646		27.06	39.306	37.983	37.456	46.363	40.428	42.916	48.295	42.964	39.051	41.514	52.802	50.54	44.141	40.697	53.813	46.749	51.975	37.486	48.972	43.857	56.125	51.782	55.707	64.384	48.533	50.811	51.227	48.282	42.312	56.803
4	5UTR-Bujnicki-04	27.147	40.18	27.06		41.972	38.496	42.537	42.165	39.52	41.441	45.617	45.025	40.076	42.31	54.252	50.583	45.239	40.153	53.361	48.076	51.573	36.071	49.695	41.778	55.452	48.587	48.663	57.066	44.745	47.854	45.478	43.546	36.227	56.271
5	5UTR-Bujnicki-05	37.72	23.909	39.306	41.972		41.763	38.071	38.351	35.749	39.334	42.609	37.763	42.142	42.666	45.495	45.733	47.935	48.092	34.137	54.633	40.539	45.608	43.78	52.452	50.034	53.145	55.506	61.041	49.204	51.389	48.527	42.766	46.717	45.459
6	5UTR-Chen-6_1	37.406	36.591	37.983	38.496	41.763		34.725	43.221	40.376	43.237	45.067	38.433	17.504	32.082	43.06	45.598	39.224	37.28	44.635	41.941	40.16	33.685	36.762	39.818	46.657	44.628	46.66	52.687	43.084	47.968	44.246	40.137	41.114	49.645
7	5UTR-Chen-6_2	44.668	40.59	37.456	42.537	38.071	34.725		31.805	24.984	30.319	42.193	18.081	36.268	30.606	32.809	38.915	35.078	33.748	38.215	40.172	37.939	35.988	39.85	38.968	46.259	43.403	43.081	49.65	38.027	42.865	43.775	39.971	39.615	48.048
8	5UTR-Chen-6_3	40.891	40.807	46.363	42.165	38.351	43.221	31.805		23.354	32.927	31.674	32.642	45.697	42.337	32.242	36.789	34.187	39.614	34.962	45.802	35.406	35.44	41.938	40.45	38.373	40.828	38.853	40.584	35.244	36.927	34.188	33.258	38.068	44.89
9	5UTR-Chen-6_4	39.257	38.9	40.428	39.52	35.749	40.376	24.984	23.354		26.199	37.407	25.404	42.728	38.153	33.501	34.907	34.152	38.231	33.687	44.344	41.097	38.168	39.614	44.448	43.217	42.996	42.334	49.598	35.833	40.874	42.022	38.585	39.801	42.437
10	5UTR-Chen-6_5	40.27	44.642	42.916	41.441	39.334	43.237	30.319	32.927	26.199		38.124	30.097	43.505	43.621	34.138	34.902	38.169	39.072	39.621	42.562	47.928	42.962	43.61	48.293	43.439	48.674	46.723	54.871	41.543	46.934	44.758	43.985	47.915	48.024
11	5UTR-Chen-6_6	43.139	45.156	48.295	45.617	42.609	45.067	42.193	31.674	37.407	38.124		43.819	47.966	40.922	39.416	32.409	34.606	38.945	44.811	39.843	41.063	34.402	36.236	33.042	30.496	37.163	33.541	42.29	32.862	31.852	37.824	34.164	36.982	48.013
12	5UTR-Chen-6_7	46.604	42.377	42.964	45.025	37.763	38.433	18.081	32.642	25.404	30.097	43.819		39.321	32.063	35.767	37.551	36.975	35.759	31.38	40.81	38.769	40.833	36.828	45.813	47.105	43.936	45.488	51.368	38.561	42.676	46.282	40.053	39.774	41.869
13	5UTR-Chen-6_8	39.011	38.4	39.051	40.076	42.142	17.504	36.268	45.697	42.728	43.505	47.966	39.321		33.932	44.542	49.095	42.133	39.279	44.932	44.942	42.787	38.538	38.241	44.418	49.632	45.59	47.914	55.444	44.714	48.606	49.006	45.009	42.538	51.261
14	5UTR-Chen-6_9	45.642	37.42	41.514	42.31	42.666	32.082	30.606	42.337	38.153	43.621	40.922	32.063	33.932		50.71	41.051	42.67	40.982	47.835	43.673	39.923	39.812	35.321	37.186	48.987	39.217	44.552	50.73	37.642	38.308	49.158	40.188	36.84	50.18
15	5UTR-Chen-6_10	46.967	50.762	52.802	54.252	45.495	43.06	32.809	32.242	33.501	34.138	39.416	35.767	44.542	50.71		36.973	34.42	40.386	35.479	43.169	39.206	45.458	42.403	50.022	31.466	47.345	42.41	42.29	42.632	45.526	42.137	39.511	48.782	43.872
16	5UTR-Das-01_1	41.883	42.395	50.54	50.583	45.733	45.598	38.915	36.789	34.907	34.902	32.409	37.551	49.095	41.051	36.973		31.964	38.496	38.537	31.673	41.916	40.247	28.947	38.071	29.846	33.696	31.02	40.544	27.39	37.074	36.778	29.944	40.016	39.212
17	5UTR-Das-02_1	40.823	44.522	44.141	45.239	47.935	39.224	35.078	34.187	34.152	38.169	34.606	36.975	42.133	42.67	34.42	31.964		31.288	42.223	35.129	38.592	34.429	28.694	40.653	36.494	35.369	35.316	42.038	30.582	37.16	40.871	30.587	33.083	39.501
18	5UTR-Das-03_1	40.469	46.27	40.697	40.153	48.092	37.28	33.748	39.614	38.231	39.072	38.945	35.759	39.279	40.982	40.386	38.496	31.288		43.76	28.952	38.618	22.124	35.744	29.357	40.08	32.044	33.292	37.22	31.494	31.485	36.729	32.327	34.496	47.756
19	5UTR-Das-04_1	44.768	42.265	53.813	53.361	34.137	44.635	38.215	34.962	33.687	39.621	44.811	31.38	44.932	47.835	35.479	38.537	42.223	43.76		47.776	36.1	47.371	38.831	53.624	41.636	49.98	48.514	49.401	44.198	47.383	44.765	39.181	47.737	34.445
20	5UTR-Das-05_1	43.37	52.618	46.749	48.076	54.633	41.941	40.172	45.802	44.344	42.562	39.843	40.81	44.942	43.673	43.169	31.673	35.129	28.952	47.776		45.26	35.063	35.911	35.482	36.505	33.584	33.894	34.164	33.536	36.713	39.64	36.181	41.887	49.796
21	5UTR-Das-06_1	47.499	41.292	51.975	51.573	40.539	40.16	37.939	35.406	41.097	47.928	41.063	38.769	42.787	39.923	39.206	41.916	38.592	38.618	36.1	45.26		37.996	36.156	38.455	39.574	34.725	41.534	40.933	34.454	36.479	35.496	37.449	35.969	44.488
22	5UTR-Das-07_1	41.368	44.41	37.486	36.071	45.608	33.685	35.988	35.44	38.168	42.962	34.402	40.833	38.538	39.812	45.458	40.247	34.429	22.124	47.371	35.063	37.996		39.72	24.175	40.639	32.274	34.294	38.599	31.28	33.383	36.886	37.564	34.452	54.97
23	5UTR-Das-08_1	44.608	38.667	48.972	49.695	43.78	36.762	39.85	41.938	39.614	43.61	36.236	36.828	38.241	35.321	42.403	28.947	28.694	35.744	38.831	35.911	36.156	39.72		39.669	37.546	34.565	36.905	44.195	30.536	35.621	45.193	31.819	36.345	34.378
24	5UTR-Das-09_1	40.173	47.007	43.857	41.778	52.452	39.818	38.968	40.45	44.448	48.293	33.042	45.813	44.418	37.186	50.022	38.071	40.653	29.357	53.624	35.482	38.455	24.175	39.669		38.785	26.27	26.751	34.035	27.592	25.411	33.356	35.408	34.926	57.606
25	5UTR-Das-10_1	49.268	51.881	56.125	55.452	50.034	46.657	46.259	38.373	43.217	43.439	30.496	47.105	49.632	48.987	31.466	29.846	36.494	40.08	41.636	36.505	39.574	40.639	37.546	38.785		38.174	32.794	34.77	34.67	35.344	40.662	37.494	39.909	44.079
26	RNAComposer-5UTRD_1	45.025	47.756	51.782	48.587	53.145	44.628	43.403	40.828	42.996	48.674	37.163	43.936	45.59	39.217	47.345	33.696	35.369	32.044	49.98	33.584	34.725	32.274	34.565	26.27	38.174		19.169	35.061	16.281	20.706	34.997	31.442	32.517	53.247
27	RNAComposer-5UTRD_2	43.822	51.872	55.707	48.663	55.506	46.66	43.081	38.853	42.334	46.723	33.541	45.488	47.914	44.552	42.41	31.02	35.316	33.292	48.514	33.894	41.534	34.294	36.905	26.751	32.794	19.169		32.176	17.102	24.456	33.012	31.04	33.386	54.03
28	RNAComposer-5UTRD_3	50.555	59.944	64.384	57.066	61.041	52.687	49.65	40.584	49.598	54.871	42.29	51.368	55.444	50.73	42.29	40.544	42.038	37.22	49.401	34.164	40.933	38.599	44.195	34.035	34.77	35.061	32.176		39.058	32.667	33.029	34.565	42.601	51.458
29	RNAComposer-5UTRD_4	41.945	43.075	48.533	44.745	49.204	43.084	38.027	35.244	35.833	41.543	32.862	38.561	44.714	37.642	42.632	27.39	30.582	31.494	44.198	33.536	34.454	31.28	30.536	27.592	34.67	16.281	17.102	39.058		26.177	35.833	31.968	28.378	48.966
30	RNAComposer-5UTRE1	47.1	50.983	50.811	47.854	51.389	47.968	42.865	36.927	40.874	46.934	31.852	42.676	48.606	38.308	45.526	37.074	37.16	31.485	47.383	36.713	36.479	33.383	35.621	25.411	35.344	20.706	24.456	32.667	26.177		33.159	32.282	33.522	51.138
31	RNAComposer-5UTRE2	35.198	48.359	51.227	45.478	48.527	44.246	43.775	34.188	42.022	44.758	37.824	46.282	49.006	49.158	42.137	36.778	40.871	36.729	44.765	39.64	35.496	36.886	45.193	33.356	40.662	34.997	33.012	33.029	35.833	33.159		29.949	43.171	56.552
32	RNAComposer-5UTRE3	35.63	39.211	48.282	43.546	42.766	40.137	39.971	33.258	38.585	43.985	34.164	40.053	45.009	40.188	39.511	29.944	30.587	32.327	39.181	36.181	37.449	37.564	31.819	35.408	37.494	31.442	31.04	34.565	31.968	32.282	29.949		29.886	36.841
33	RNAComposer-5UTRE4	33.162	42.199	42.312	36.227	46.717	41.114	39.615	38.068	39.801	47.915	36.982	39.774	42.538	36.84	48.782	40.016	33.083	34.496	47.737	41.887	35.969	34.452	36.345	34.926	39.909	32.517	33.386	42.601	28.378	33.522	43.171	29.886		42.578
34	RNAComposer-5UTRE5	51.326	46.022	56.803	56.271	45.459	49.645	48.048	44.89	42.437	48.024	48.013	41.869	51.261	50.18	43.872	39.212	39.501	47.756	34.445	49.796	44.488	54.97	34.378	57.606	44.079	53.247	54.03	51.458	48.966	51.138	56.552	36.841	42.578
	MIN	27.147	23.909	27.06	27.06	23.909	17.504	18.081	23.354	23.354	26.199	30.496	18.081	17.504	30.606	31.466	27.39	28.694	22.124	31.38	28.952	34.454	22.124	28.694	24.175	29.846	16.281	17.102	32.176	16.281	20.706	29.949	29.886	28.378	34.378
	MAX	51.326	59.944	64.384	57.066	61.041	52.687	49.65	46.363	49.598	54.871	48.295	51.368	55.444	50.73	54.252	50.583	47.935	48.092	53.813	54.633	51.975	54.97	49.695	57.606	56.125	53.247	55.707	64.384	49.204	51.389	56.552	48.282	48.782	57.606
	AVG	41.7699	43.4324	45.8343	44.4914	44.3499	40.784	38.1418	37.8872	37.9486	41.6592	39.1499	39.1573	42.8552	41.1586	42.1197	38.0211	37.5226	37.0982	43.011	40.7227	40.3439	37.7483	38.403	39.0106	41.4361	38.6114	38.964	44.8187	35.9739	38.8131	40.9777	36.6734	38.6941	47.4291

## Sheet: 5UTR (all-2)
		1	2	3	4	5	6	7	8	9	10	11	12	13	14	15	16	17	18	19	20	21	22	23	24	25	26	27	28	29	30	31	32	33	34
		5UTR-Bujnicki-01	5UTR-Bujnicki-02	5UTR-Bujnicki-03	5UTR-Bujnicki-04	5UTR-Bujnicki-05	5UTR-Chen-6_1	5UTR-Chen-6_2	5UTR-Chen-6_3	5UTR-Chen-6_4	5UTR-Chen-6_5	5UTR-Chen-6_6	5UTR-Chen-6_7	5UTR-Chen-6_8	5UTR-Chen-6_9	5UTR-Chen-6_10	5UTR-Das-01_1	5UTR-Das-02_1	5UTR-Das-03_1	5UTR-Das-04_1	5UTR-Das-05_1	5UTR-Das-06_1	5UTR-Das-07_1	5UTR-Das-08_1	5UTR-Das-09_1	5UTR-Das-10_1	RNAComposer-5UTRD_1	RNAComposer-5UTRD_2	RNAComposer-5UTRD_3	RNAComposer-5UTRD_4	RNAComposer-5UTRE1	RNAComposer-5UTRE2	RNAComposer-5UTRE3	RNAComposer-5UTRE4	RNAComposer-5UTRE5
1	5UTR-Bujnicki-01						37.406	44.668	40.891	39.257	40.27	43.139	46.604	39.011	45.642	46.967	41.883	40.823	40.469	44.768	43.37	47.499	41.368	44.608	40.173	49.268	45.025	43.822	50.555	41.945	47.1	35.198	35.63	33.162	51.326
2	5UTR-Bujnicki-02						36.591	40.59	40.807	38.9	44.642	45.156	42.377	38.4	37.42	50.762	42.395	44.522	46.27	42.265	52.618	41.292	44.41	38.667	47.007	51.881	47.756	51.872	59.944	43.075	50.983	48.359	39.211	42.199	46.022
3	5UTR-Bujnicki-03						37.983	37.456	46.363	40.428	42.916	48.295	42.964	39.051	41.514	52.802	50.54	44.141	40.697	53.813	46.749	51.975	37.486	48.972	43.857	56.125	51.782	55.707	64.384	48.533	50.811	51.227	48.282	42.312	56.803
4	5UTR-Bujnicki-04						38.496	42.537	42.165	39.52	41.441	45.617	45.025	40.076	42.31	54.252	50.583	45.239	40.153	53.361	48.076	51.573	36.071	49.695	41.778	55.452	48.587	48.663	57.066	44.745	47.854	45.478	43.546	36.227	56.271
5	5UTR-Bujnicki-05						41.763	38.071	38.351	35.749	39.334	42.609	37.763	42.142	42.666	45.495	45.733	47.935	48.092	34.137	54.633	40.539	45.608	43.78	52.452	50.034	53.145	55.506	61.041	49.204	51.389	48.527	42.766	46.717	45.459
6	5UTR-Chen-6_1	37.406	36.591	37.983	38.496	41.763											45.598	39.224	37.28	44.635	41.941	40.16	33.685	36.762	39.818	46.657	44.628	46.66	52.687	43.084	47.968	44.246	40.137	41.114	49.645
7	5UTR-Chen-6_2	44.668	40.59	37.456	42.537	38.071											38.915	35.078	33.748	38.215	40.172	37.939	35.988	39.85	38.968	46.259	43.403	43.081	49.65	38.027	42.865	43.775	39.971	39.615	48.048
8	5UTR-Chen-6_3	40.891	40.807	46.363	42.165	38.351											36.789	34.187	39.614	34.962	45.802	35.406	35.44	41.938	40.45	38.373	40.828	38.853	40.584	35.244	36.927	34.188	33.258	38.068	44.89
9	5UTR-Chen-6_4	39.257	38.9	40.428	39.52	35.749											34.907	34.152	38.231	33.687	44.344	41.097	38.168	39.614	44.448	43.217	42.996	42.334	49.598	35.833	40.874	42.022	38.585	39.801	42.437
10	5UTR-Chen-6_5	40.27	44.642	42.916	41.441	39.334											34.902	38.169	39.072	39.621	42.562	47.928	42.962	43.61	48.293	43.439	48.674	46.723	54.871	41.543	46.934	44.758	43.985	47.915	48.024
11	5UTR-Chen-6_6	43.139	45.156	48.295	45.617	42.609											32.409	34.606	38.945	44.811	39.843	41.063	34.402	36.236	33.042	30.496	37.163	33.541	42.29	32.862	31.852	37.824	34.164	36.982	48.013
12	5UTR-Chen-6_7	46.604	42.377	42.964	45.025	37.763											37.551	36.975	35.759	31.38	40.81	38.769	40.833	36.828	45.813	47.105	43.936	45.488	51.368	38.561	42.676	46.282	40.053	39.774	41.869
13	5UTR-Chen-6_8	39.011	38.4	39.051	40.076	42.142											49.095	42.133	39.279	44.932	44.942	42.787	38.538	38.241	44.418	49.632	45.59	47.914	55.444	44.714	48.606	49.006	45.009	42.538	51.261
14	5UTR-Chen-6_9	45.642	37.42	41.514	42.31	42.666											41.051	42.67	40.982	47.835	43.673	39.923	39.812	35.321	37.186	48.987	39.217	44.552	50.73	37.642	38.308	49.158	40.188	36.84	50.18
15	5UTR-Chen-6_10	46.967	50.762	52.802	54.252	45.495											36.973	34.42	40.386	35.479	43.169	39.206	45.458	42.403	50.022	31.466	47.345	42.41	42.29	42.632	45.526	42.137	39.511	48.782	43.872
16	5UTR-Das-01_1	41.883	42.395	50.54	50.583	45.733	45.598	38.915	36.789	34.907	34.902	32.409	37.551	49.095	41.051	36.973											33.696	31.02	40.544	27.39	37.074	36.778	29.944	40.016	39.212
17	5UTR-Das-02_1	40.823	44.522	44.141	45.239	47.935	39.224	35.078	34.187	34.152	38.169	34.606	36.975	42.133	42.67	34.42											35.369	35.316	42.038	30.582	37.16	40.871	30.587	33.083	39.501
18	5UTR-Das-03_1	40.469	46.27	40.697	40.153	48.092	37.28	33.748	39.614	38.231	39.072	38.945	35.759	39.279	40.982	40.386											32.044	33.292	37.22	31.494	31.485	36.729	32.327	34.496	47.756
19	5UTR-Das-04_1	44.768	42.265	53.813	53.361	34.137	44.635	38.215	34.962	33.687	39.621	44.811	31.38	44.932	47.835	35.479											49.98	48.514	49.401	44.198	47.383	44.765	39.181	47.737	34.445
20	5UTR-Das-05_1	43.37	52.618	46.749	48.076	54.633	41.941	40.172	45.802	44.344	42.562	39.843	40.81	44.942	43.673	43.169											33.584	33.894	34.164	33.536	36.713	39.64	36.181	41.887	49.796
21	5UTR-Das-06_1	47.499	41.292	51.975	51.573	40.539	40.16	37.939	35.406	41.097	47.928	41.063	38.769	42.787	39.923	39.206											34.725	41.534	40.933	34.454	36.479	35.496	37.449	35.969	44.488
22	5UTR-Das-07_1	41.368	44.41	37.486	36.071	45.608	33.685	35.988	35.44	38.168	42.962	34.402	40.833	38.538	39.812	45.458											32.274	34.294	38.599	31.28	33.383	36.886	37.564	34.452	54.97
23	5UTR-Das-08_1	44.608	38.667	48.972	49.695	43.78	36.762	39.85	41.938	39.614	43.61	36.236	36.828	38.241	35.321	42.403											34.565	36.905	44.195	30.536	35.621	45.193	31.819	36.345	34.378
24	5UTR-Das-09_1	40.173	47.007	43.857	41.778	52.452	39.818	38.968	40.45	44.448	48.293	33.042	45.813	44.418	37.186	50.022											26.27	26.751	34.035	27.592	25.411	33.356	35.408	34.926	57.606
25	5UTR-Das-10_1	49.268	51.881	56.125	55.452	50.034	46.657	46.259	38.373	43.217	43.439	30.496	47.105	49.632	48.987	31.466											38.174	32.794	34.77	34.67	35.344	40.662	37.494	39.909	44.079
26	RNAComposer-5UTRD_1	45.025	47.756	51.782	48.587	53.145	44.628	43.403	40.828	42.996	48.674	37.163	43.936	45.59	39.217	47.345	33.696	35.369	32.044	49.98	33.584	34.725	32.274	34.565	26.27	38.174
27	RNAComposer-5UTRD_2	43.822	51.872	55.707	48.663	55.506	46.66	43.081	38.853	42.334	46.723	33.541	45.488	47.914	44.552	42.41	31.02	35.316	33.292	48.514	33.894	41.534	34.294	36.905	26.751	32.794
28	RNAComposer-5UTRD_3	50.555	59.944	64.384	57.066	61.041	52.687	49.65	40.584	49.598	54.871	42.29	51.368	55.444	50.73	42.29	40.544	42.038	37.22	49.401	34.164	40.933	38.599	44.195	34.035	34.77
29	RNAComposer-5UTRD_4	41.945	43.075	48.533	44.745	49.204	43.084	38.027	35.244	35.833	41.543	32.862	38.561	44.714	37.642	42.632	27.39	30.582	31.494	44.198	33.536	34.454	31.28	30.536	27.592	34.67
30	RNAComposer-5UTRE1	47.1	50.983	50.811	47.854	51.389	47.968	42.865	36.927	40.874	46.934	31.852	42.676	48.606	38.308	45.526	37.074	37.16	31.485	47.383	36.713	36.479	33.383	35.621	25.411	35.344
31	RNAComposer-5UTRE2	35.198	48.359	51.227	45.478	48.527	44.246	43.775	34.188	42.022	44.758	37.824	46.282	49.006	49.158	42.137	36.778	40.871	36.729	44.765	39.64	35.496	36.886	45.193	33.356	40.662
32	RNAComposer-5UTRE3	35.63	39.211	48.282	43.546	42.766	40.137	39.971	33.258	38.585	43.985	34.164	40.053	45.009	40.188	39.511	29.944	30.587	32.327	39.181	36.181	37.449	37.564	31.819	35.408	37.494
33	RNAComposer-5UTRE4	33.162	42.199	42.312	36.227	46.717	41.114	39.615	38.068	39.801	47.915	36.982	39.774	42.538	36.84	48.782	40.016	33.083	34.496	47.737	41.887	35.969	34.452	36.345	34.926	39.909
34	RNAComposer-5UTRE5	51.326	46.022	56.803	56.271	45.459	49.645	48.048	44.89	42.437	48.024	48.013	41.869	51.261	50.18	43.872	39.212	39.501	47.756	34.445	49.796	44.488	54.97	34.378	57.606	44.079
	MIN	33.162	36.591	37.456	36.071	34.137	33.685	33.748	33.258	33.687	34.902	30.496	31.38	38.241	35.321	31.466	27.39	30.582	31.485	31.38	33.536	34.454	31.28	30.536	25.411	30.496	26.27	26.751	34.035	27.39	25.411	33.356	29.944	33.083	34.378
	MAX	51.326	59.944	64.384	57.066	61.041	52.687	49.65	46.363	49.598	54.871	48.295	51.368	55.444	50.73	54.252	50.583	47.935	48.092	53.813	54.633	51.975	54.97	49.695	57.606	56.125	53.145	55.707	64.384	49.204	51.389	51.227	48.282	48.782	57.606
	AVG	42.8223	44.7032	47.3782	45.9261	45.5393	42.007	40.7037	38.9324	40.0083	43.8578	38.5567	41.5235	44.2816	42.242	43.4902	38.9582	38.2825	38.1592	42.896	42.1708	40.7785	38.4971	39.4201	39.545	42.762	41.2302	41.6576	47.136	37.735	41.069	42.1024	38.09	39.6346	46.814
