# Supplementary material for: Computational Pipeline for Reference-Free Comparative Analysis of RNA 3D Structures Applied to SARS-CoV-2 UTR Models
Source: Int J Mol Sci. 2022 Aug 25;23(17):9630. doi: 10.3390/ijms23179630 (PMC9455975; doi:10.3390/ijms23179630)
Supplement: Supplementary file 1 [file ijms-23-09630-s001.zip › Table_S3b.xls]

## Sheet: 3UTR (all)
Table S3b. Pairwise comparison based on global RMSD of the SARS-CoV-2 3'-UTR 3D models illustrated by a colored heat map based on RMSD scores.
		1	2	3	4	5	6	7	8	9	10	11	12	13	14	15	16	17	18	19	20	21	22	23	24	25	26	27	28	29	30	31	32	33	34	35	36	37	38	39	40	41	42	43	44	45	46	47	48
		3UTR-Bujnicki-01	3UTR-Bujnicki-02	3UTR-Bujnicki-03	3UTR-Bujnicki-04	3UTR-Bujnicki-05	3UTR-Chen-1#1	3UTR-Chen-1#2	3UTR-Chen-1#3	3UTR-Chen-1#4	3UTR-Chen-1#5	3UTR-Chen-2#1	3UTR-Chen-2#2	3UTR-Chen-2#3	3UTR-Chen-2#4	3UTR-Chen-2#5	3UTR-Das-01#1	3UTR-Das-02#1	3UTR-Das-03#1	3UTR-Das-04#1	3UTR-Das-05#1	3UTR-Das-06#1	3UTR-Das-07#1	3UTR-Das-08#1	3UTR-Das-09#1	3UTR-Das-10#1	3UTR-Ding#1	3UTR-Ding#10	3UTR-Ding#2	3UTR-Ding#3	3UTR-Ding#4	3UTR-Ding#5	3UTR-Ding#6	3UTR-Ding#7	3UTR-Ding#8	3UTR-Ding#9	RNAComposer-3UTRSA1#1	RNAComposer-3UTRSA1#2	RNAComposer-3UTRSA1#3	RNAComposer-3UTRSA1#4	RNAComposer-3UTRSA1#5
1	3UTR-Bujnicki-01		31.688	70.291	65.883	47.658	37.566	43.043	44.375	43.447	45.441	39.192	44.928	50.166	52.361	38.145	31.757	39.427	57.193	45.318	48.562	46.537	42.85	40.016	50.79	39.62	46.893	43.577	40.451	56.031	49.704	56.305	57.315	46.722	38.923	45.131	47.245	50.721	48.6	48.475	52.453
2	3UTR-Bujnicki-02	31.688		65.563	63.369	44.006	24.907	46.583	44.037	32.862	38.081	33.956	37.789	40.939	45.911	34.957	36.312	43.013	57.71	40.628	47.073	48.89	41.648	42.288	51.791	42.865	49.249	36.342	41.709	55.415	49.474	51.928	54.576	48.21	40.575	41.742	47.947	51.959	48.768	46.821	52.96
3	3UTR-Bujnicki-03	70.291	65.563		22.569	38.329	65.853	76.182	70.983	69.918	67.525	62.96	53.313	64.179	58.439	62.177	63.361	62.008	36.191	54.343	55.519	47.744	60.497	64.132	44.355	57.305	78.115	73.169	84.287	60.476	56.877	34.354	35.515	64.863	58.651	48.072	47.005	39.913	41.437	40.177	40.772
4	3UTR-Bujnicki-04	65.883	63.369	22.569		29.833	61.326	75.766	61.292	63.885	63.385	55.362	48.711	60.693	52.579	58.894	56.697	56.841	34.43	48.237	49.715	41.305	50.777	57.661	38.034	49.563	75.635	70.96	81.97	55.817	55.443	32.778	35.395	62.46	59.231	49.3	43.606	37.34	40.187	40.409	38.945
5	3UTR-Bujnicki-05	47.658	44.006	38.329	29.833		42.102	58.618	48.715	43.53	45.601	42.784	37.478	50.128	44.313	45.052	42.128	42.059	35.554	37.666	40.891	32.252	38.738	43.52	34.726	43.486	58.782	54.551	64.038	47.3	42.016	32.221	35.091	52.431	43.503	35.686	37.441	34.593	36.5	36.351	36.376
6	3UTR-Chen-1#1	37.566	24.907	65.853	61.326	42.102		51.373	40.657	31.697	41.154	23.649	36.238	43.015	43.732	29.802	33.892	42.112	57.068	38.889	46.672	46.863	39.03	42.121	49.695	42.815	59.135	39.08	48.504	57.336	49.725	51.057	56.105	52.34	44.288	44.426	51.205	53.389	50.741	48.839	55.19
7	3UTR-Chen-1#2	43.043	46.583	76.182	75.766	58.618	51.373		48.124	51.589	40.956	56.884	57.694	54.168	57.669	47.036	51.69	47.715	66.392	58.7	57	60.458	58.904	51.002	57.815	58.188	35.119	47.324	41.32	53.206	36.343	62.135	60.145	41.088	32.611	44.013	52.493	55.447	54.344	55.493	56.117
8	3UTR-Chen-1#3	44.375	44.037	70.983	61.292	48.715	40.657	48.124		42.115	36.463	40.638	54.824	51.645	48.304	52.417	34.944	45.991	51.754	49.422	53.94	51.967	46.348	40.051	53.532	37.443	53.034	52.934	57.564	56.197	50.454	55.037	54.703	46.063	46.721	51.278	54.445	53.6	54.793	53.838	56.527
9	3UTR-Chen-1#4	43.447	32.862	69.918	63.885	43.53	31.697	51.589	42.115		27.289	36.423	43.649	38.851	43.592	45.685	39.066	38.763	61.117	36.243	49.477	50.195	40.32	38.57	51.095	50.855	46.764	40.035	48.175	49.092	51.941	54.216	56.336	46.358	51.667	51.568	54.998	59.03	57.448	55.492	58.324
10	3UTR-Chen-1#5	45.441	38.081	67.525	63.385	45.601	41.154	40.956	36.463	27.289		43.166	51.962	46.069	47.674	53.021	40.525	45.281	55.192	46.664	54.428	54.224	47.252	39.413	59.945	49.986	42.509	47.381	50.613	49.758	49.395	57.59	52.454	41.518	44.83	49.492	53.314	54.83	54.43	52.763	55.133
11	3UTR-Chen-2#1	39.192	33.956	62.96	55.362	42.784	23.649	56.884	40.638	36.423	43.166		29.586	43.054	38.933	27.056	29.799	41.691	51.379	34.462	42.445	40.294	29.831	40.529	41.038	33.979	61.897	42.638	53.764	53.701	54.022	49.232	53.353	49.815	46.951	47.294	47.872	49.917	46.982	45.52	51.381
12	3UTR-Chen-2#2	44.928	37.789	53.313	48.711	37.478	36.238	57.694	54.824	43.649	51.962	29.586		43.924	33.804	30.132	38.976	40.52	45.036	31.488	31.377	29.736	27.038	40.267	36.124	38.297	59.774	44.534	59.297	48.713	47.933	43.455	45.759	51.774	43.392	39.054	40.553	39.159	38.519	39.785	42.127
13	3UTR-Chen-2#3	50.166	40.939	64.179	60.693	50.128	43.015	54.168	51.645	38.851	46.069	43.054	43.924		23.954	49.678	39.692	36.269	59.661	32.161	36.399	48.474	40.621	31.072	49.938	54.875	53.849	37.197	50.201	37.686	47.089	50.806	49.686	41.23	52.716	54.578	46.933	54.21	52.193	50.998	51.862
14	3UTR-Chen-2#4	52.361	45.911	58.439	52.579	44.313	43.732	57.669	48.304	43.592	47.674	38.933	33.804	23.954		47.179	40.03	41.068	50.843	29.65	28.786	41.701	30.318	34.085	41.393	48.946	54.819	38.612	59.985	31.171	41.425	46.721	41.658	39.752	50.549	49.265	44.988	46.726	47.558	47.039	48.367
15	3UTR-Chen-2#5	38.145	34.957	62.177	58.894	45.052	29.802	47.036	52.417	45.685	53.021	27.056	30.132	49.678	47.179		33.624	39.278	52.013	42.241	41.565	40.33	37.79	41.195	44.185	38.36	56.476	43.923	48.75	59.201	47.429	51.568	55.033	55.577	38.166	38.171	44.35	45.064	42.323	42.944	47.494
16	3UTR-Das-01#1	31.757	36.312	63.361	56.697	42.128	33.892	51.69	34.944	39.066	40.525	29.799	38.976	39.692	40.03	33.624		27.873	48.46	37.532	42.188	37.252	36.699	26.322	45.77	35.413	53.561	44.865	45.685	48.207	50.855	49.207	49.834	46.119	44.984	47.238	43.979	46.501	44.728	43.505	47.85
17	3UTR-Das-02#1	39.427	43.013	62.008	56.841	42.059	42.112	47.715	45.991	38.763	45.281	41.691	40.52	36.269	41.068	39.278	27.873		52.136	33.278	39.286	36.613	39.973	27.081	42.384	47.761	50.187	46.525	46.745	46.464	45.779	48.581	50.574	44.141	44.026	45.683	44.929	47.141	47.143	46.644	47.212
18	3UTR-Das-03#1	57.193	57.71	36.191	34.43	35.554	57.068	66.392	51.754	61.117	55.192	51.379	45.036	59.661	50.843	52.013	48.46	52.136		48.941	49.902	40.196	51.091	51.107	46.378	41.294	71.235	68.711	76.754	56.811	51.285	33.318	33.786	56.466	47.178	40.676	39.091	29.973	32.967	32.353	34.974
19	3UTR-Das-04#1	45.318	40.628	54.343	48.237	37.666	38.889	58.7	49.422	36.243	46.664	34.462	31.488	32.161	29.65	42.241	37.532	33.278	48.941		32.451	32.585	28.674	38.44	31.007	44.087	55.025	42.531	55.81	38.895	46.07	40.206	44.204	44.436	47.97	44.28	36.384	42.157	40.349	39.681	39.028
20	3UTR-Das-05#1	48.562	47.073	55.519	49.715	40.891	46.672	57	53.94	49.477	54.428	42.445	31.377	36.399	28.786	41.565	42.188	39.286	49.902	32.451		30.021	28.469	34.824	38.076	44.452	54.404	40.756	60.545	35.747	37.82	49.033	43.678	48.63	45.415	40.996	39.245	40.836	41.345	43.344	42.501
21	3UTR-Das-06#1	46.537	48.89	47.744	41.305	32.252	46.863	60.458	51.967	50.195	54.224	40.294	29.736	48.474	41.701	40.33	37.252	36.613	40.196	32.585	30.021		31.169	36.517	28.725	39.926	58.693	53.226	64.015	45.405	46.164	39.114	40.627	46.437	44.621	37.634	34.203	33.808	33.756	35.43	34.425
22	3UTR-Das-07#1	42.85	41.648	60.497	50.777	38.738	39.03	58.904	46.348	40.32	47.252	29.831	27.038	40.621	30.318	37.79	36.699	39.973	51.091	28.674	28.469	31.169		37.794	28.436	38.249	52.751	42.291	57.203	40.9	43.962	47.797	45.895	39.941	47.555	46.915	43.046	45.776	44.982	46.114	46.015
23	3UTR-Das-08#1	40.016	42.288	64.132	57.661	43.52	42.121	51.002	40.051	38.57	39.413	40.529	40.267	31.072	34.085	41.195	26.322	27.081	51.107	38.44	34.824	36.517	37.794		47.266	45.708	45.757	45.906	52.384	41.411	48.274	53.488	50.595	45.377	47.361	47.525	45.903	47.075	47.816	49.28	48.494
24	3UTR-Das-09#1	50.79	51.791	44.355	38.034	34.726	49.695	57.815	53.532	51.095	59.945	41.038	36.124	49.938	41.393	44.185	45.77	42.384	46.378	31.007	38.076	28.725	28.436	47.266		42.481	56.047	59.248	61.61	43.982	45.164	38.386	35.885	46.334	45.251	38.986	33.332	34.8	33.495	35.874	30.837
25	3UTR-Das-10#1	39.62	42.865	57.305	49.563	43.486	42.815	58.188	37.443	50.855	49.986	33.979	38.297	54.875	48.946	38.36	35.413	47.761	41.294	44.087	44.452	39.926	38.249	45.708	42.481		64.183	54.056	60.238	59.331	51.958	46.833	48.841	47.243	44.717	42.967	44.891	43.919	41.725	40.141	47.12
26	3UTR-Ding#1	46.893	49.249	78.115	75.635	58.782	59.135	35.119	53.034	46.764	42.509	61.897	59.774	53.849	54.819	56.476	53.561	50.187	71.235	55.025	54.404	58.693	52.751	45.757	56.047	64.183		48.278	33.232	42.541	46.422	67.213	62.639	43.623	44.856	49.818	54.721	61.236	60.008	61.969	59.27
27	3UTR-Ding#10	43.577	36.342	73.169	70.96	54.551	39.08	47.324	52.934	40.035	47.381	42.638	44.534	37.197	38.612	43.923	44.865	46.525	68.711	42.531	40.756	53.226	42.291	45.906	59.248	54.056	48.278		48.804	40.432	42.428	59.295	55.449	43.173	47.151	49.226	53.249	58.816	56.2	55.703	59.132
28	3UTR-Ding#2	40.451	41.709	84.287	81.97	64.038	48.504	41.32	57.564	48.175	50.613	53.764	59.297	50.201	59.985	48.75	45.685	46.745	76.754	55.81	60.545	64.015	57.203	52.384	61.61	60.238	33.232	48.804		49.984	56.508	70.157	69.647	53.194	49.038	55.396	55.583	64.887	60.604	60.871	61.936
29	3UTR-Ding#3	56.031	55.415	60.476	55.817	47.3	57.336	53.206	56.197	49.092	49.758	53.701	48.713	37.686	31.171	59.201	48.207	46.464	56.811	38.895	35.747	45.405	40.9	41.411	43.982	59.331	42.541	40.432	49.984		41.922	53.97	40.818	42.462	50.003	46.278	40.736	49.488	48.755	51.245	44.098
30	3UTR-Ding#4	49.704	49.474	56.877	55.443	42.016	49.725	36.343	50.454	51.941	49.395	54.022	47.933	47.089	41.425	47.429	50.855	45.779	51.285	46.07	37.82	46.164	43.962	48.274	45.164	51.958	46.422	42.428	56.508	41.922		45.294	42.663	37.393	27.183	31.606	40.585	40.165	42.488	45.23	41.494
31	3UTR-Ding#5	56.305	51.928	34.354	32.778	32.221	51.057	62.135	55.037	54.216	57.59	49.232	43.455	50.806	46.721	51.568	49.207	48.581	33.318	40.206	49.033	39.114	47.797	53.488	38.386	46.833	67.213	59.295	70.157	53.97	45.294		30.828	50.862	46.043	38.363	36.555	32.558	33.436	31.956	34.699
32	3UTR-Ding#6	57.315	54.576	35.515	35.395	35.091	56.105	60.145	54.703	56.336	52.454	53.353	45.759	49.686	41.658	55.033	49.834	50.574	33.786	44.204	43.678	40.627	45.895	50.595	35.885	48.841	62.639	55.449	69.647	40.818	42.663	30.828		43.844	46.694	38.1	34.532	30.593	31.5	29.763	31.06
33	3UTR-Ding#7	46.722	48.21	64.863	62.46	52.431	52.34	41.088	46.063	46.358	41.518	49.815	51.774	41.23	39.752	55.577	46.119	44.141	56.466	44.436	48.63	46.437	39.941	45.377	46.334	47.243	43.623	43.173	53.194	42.462	37.393	50.862	43.844		40.705	47.816	48.47	50.494	50.85	49.76	50.126
34	3UTR-Ding#8	38.923	40.575	58.651	59.231	43.503	44.288	32.611	46.721	51.667	44.83	46.951	43.392	52.716	50.549	38.166	44.984	44.026	47.178	47.97	45.415	44.621	47.555	47.361	45.251	44.717	44.856	47.151	49.038	50.003	27.183	46.043	46.694	40.705		24.309	39.191	39.402	38.639	39.2	41.983
35	3UTR-Ding#9	45.131	41.742	48.072	49.3	35.686	44.426	44.013	51.278	51.568	49.492	47.294	39.054	54.578	49.265	38.171	47.238	45.683	40.676	44.28	40.996	37.634	46.915	47.525	38.986	42.967	49.818	49.226	55.396	46.278	31.606	38.363	38.1	47.816	24.309		35.625	34.728	33.848	34.33	36.942
36	RNAComposer-3UTRSA1#1	47.245	47.947	47.005	43.606	37.441	51.205	52.493	54.445	54.998	53.314	47.872	40.553	46.933	44.988	44.35	43.979	44.929	39.091	36.384	39.245	34.203	43.046	45.903	33.332	44.891	54.721	53.249	55.583	40.736	40.585	36.555	34.532	48.47	39.191	35.625		16.793	12.381	16.778	10.957
37	RNAComposer-3UTRSA1#2	50.721	51.959	39.913	37.34	34.593	53.389	55.447	53.6	59.03	54.83	49.917	39.159	54.21	46.726	45.064	46.501	47.141	29.973	42.157	40.836	33.808	45.776	47.075	34.8	43.919	61.236	58.816	64.887	49.488	40.165	32.558	30.593	50.494	39.402	34.728	16.793		10.825	18.225	13.179
38	RNAComposer-3UTRSA1#3	48.6	48.768	41.437	40.187	36.5	50.741	54.344	54.793	57.448	54.43	46.982	38.519	52.193	47.558	42.323	44.728	47.143	32.967	40.349	41.345	33.756	44.982	47.816	33.495	41.725	60.008	56.2	60.604	48.755	42.488	33.436	31.5	50.85	38.639	33.848	12.381	10.825		10.537	10.61
39	RNAComposer-3UTRSA1#4	48.475	46.821	40.177	40.409	36.351	48.839	55.493	53.838	55.492	52.763	45.52	39.785	50.998	47.039	42.944	43.505	46.644	32.353	39.681	43.344	35.43	46.114	49.28	35.874	40.141	61.969	55.703	60.871	51.245	45.23	31.956	29.763	49.76	39.2	34.33	16.778	18.225	10.537		16.168
40	RNAComposer-3UTRSA1#5	52.453	52.96	40.772	38.945	36.376	55.19	56.117	56.527	58.324	55.133	51.381	42.127	51.862	48.367	47.494	47.85	47.212	34.974	39.028	42.501	34.425	46.015	48.494	30.837	47.12	59.27	59.132	61.936	44.098	41.494	34.699	31.06	50.126	41.983	36.942	10.957	13.179	10.61	16.168
	MIN	31.688	24.907	22.569	22.569	29.833	23.649	32.611	34.944	27.289	27.289	23.649	27.038	23.954	23.954	27.056	26.322	27.081	29.973	28.674	28.469	28.725	27.038	26.322	28.436	33.979	33.232	36.342	33.232	31.171	27.183	30.828	29.763	37.393	24.309	24.309	10.957	10.825	10.537	10.537	10.61
	MAX	70.291	65.563	84.287	81.97	64.038	65.853	76.182	70.983	69.918	67.525	62.96	59.774	64.179	59.985	62.177	63.361	62.008	76.754	58.7	60.545	64.015	60.497	64.132	61.61	64.183	78.115	73.169	84.287	60.476	56.877	70.157	69.647	64.863	59.231	55.396	55.583	64.887	60.604	61.969	61.936
	AVG	46.7897	44.9882	56.3441	52.4688	42.4627	45.4766	52.8397	49.9274	47.4789	48.6335	43.9341	42.2236	46.6887	43.9461	44.8277	42.4903	43.8512	48.8876	41.2855	43.2773	42.0906	42.1451	43.7853	43.4413	46.2594	54.6082	49.4284	56.4476	47.974	45.5893	46.3229	45.5173	47.6435	44.2628	43.0347	41.4245	42.5455	41.6362	42.0268	42.9266
[truncated: 22 more columns]

## Sheet: 3UTR (all-2)
		1	2	3	4	5	6	7	8	9	10	11	12	13	14	15	16	17	18	19	20	21	22	23	24	25	26	27	28	29	30	31	32	33	34	35	36	37	38	39	40
		3UTR-Bujnicki-01	3UTR-Bujnicki-02	3UTR-Bujnicki-03	3UTR-Bujnicki-04	3UTR-Bujnicki-05	3UTR-Chen-1#1	3UTR-Chen-1#2	3UTR-Chen-1#3	3UTR-Chen-1#4	3UTR-Chen-1#5	3UTR-Chen-2#1	3UTR-Chen-2#2	3UTR-Chen-2#3	3UTR-Chen-2#4	3UTR-Chen-2#5	3UTR-Das-01#1	3UTR-Das-02#1	3UTR-Das-03#1	3UTR-Das-04#1	3UTR-Das-05#1	3UTR-Das-06#1	3UTR-Das-07#1	3UTR-Das-08#1	3UTR-Das-09#1	3UTR-Das-10#1	3UTR-Ding#1	3UTR-Ding#10	3UTR-Ding#2	3UTR-Ding#3	3UTR-Ding#4	3UTR-Ding#5	3UTR-Ding#6	3UTR-Ding#7	3UTR-Ding#8	3UTR-Ding#9	RNAComposer-3UTRSA1#1	RNAComposer-3UTRSA1#2	RNAComposer-3UTRSA1#3	RNAComposer-3UTRSA1#4	RNAComposer-3UTRSA1#5
1	3UTR-Bujnicki-01						37.566	43.043	44.375	43.447	45.441	39.192	44.928	50.166	52.361	38.145	31.757	39.427	57.193	45.318	48.562	46.537	42.85	40.016	50.79	39.62	46.893	43.577	40.451	56.031	49.704	56.305	57.315	46.722	38.923	45.131	47.245	50.721	48.6	48.475	52.453
2	3UTR-Bujnicki-02						24.907	46.583	44.037	32.862	38.081	33.956	37.789	40.939	45.911	34.957	36.312	43.013	57.71	40.628	47.073	48.89	41.648	42.288	51.791	42.865	49.249	36.342	41.709	55.415	49.474	51.928	54.576	48.21	40.575	41.742	47.947	51.959	48.768	46.821	52.96
3	3UTR-Bujnicki-03						65.853	76.182	70.983	69.918	67.525	62.96	53.313	64.179	58.439	62.177	63.361	62.008	36.191	54.343	55.519	47.744	60.497	64.132	44.355	57.305	78.115	73.169	84.287	60.476	56.877	34.354	35.515	64.863	58.651	48.072	47.005	39.913	41.437	40.177	40.772
4	3UTR-Bujnicki-04						61.326	75.766	61.292	63.885	63.385	55.362	48.711	60.693	52.579	58.894	56.697	56.841	34.43	48.237	49.715	41.305	50.777	57.661	38.034	49.563	75.635	70.96	81.97	55.817	55.443	32.778	35.395	62.46	59.231	49.3	43.606	37.34	40.187	40.409	38.945
5	3UTR-Bujnicki-05						42.102	58.618	48.715	43.53	45.601	42.784	37.478	50.128	44.313	45.052	42.128	42.059	35.554	37.666	40.891	32.252	38.738	43.52	34.726	43.486	58.782	54.551	64.038	47.3	42.016	32.221	35.091	52.431	43.503	35.686	37.441	34.593	36.5	36.351	36.376
6	3UTR-Chen-1#1	37.566	24.907	65.853	61.326	42.102											33.892	42.112	57.068	38.889	46.672	46.863	39.03	42.121	49.695	42.815	59.135	39.08	48.504	57.336	49.725	51.057	56.105	52.34	44.288	44.426	51.205	53.389	50.741	48.839	55.19
7	3UTR-Chen-1#2	43.043	46.583	76.182	75.766	58.618											51.69	47.715	66.392	58.7	57	60.458	58.904	51.002	57.815	58.188	35.119	47.324	41.32	53.206	36.343	62.135	60.145	41.088	32.611	44.013	52.493	55.447	54.344	55.493	56.117
8	3UTR-Chen-1#3	44.375	44.037	70.983	61.292	48.715											34.944	45.991	51.754	49.422	53.94	51.967	46.348	40.051	53.532	37.443	53.034	52.934	57.564	56.197	50.454	55.037	54.703	46.063	46.721	51.278	54.445	53.6	54.793	53.838	56.527
9	3UTR-Chen-1#4	43.447	32.862	69.918	63.885	43.53											39.066	38.763	61.117	36.243	49.477	50.195	40.32	38.57	51.095	50.855	46.764	40.035	48.175	49.092	51.941	54.216	56.336	46.358	51.667	51.568	54.998	59.03	57.448	55.492	58.324
10	3UTR-Chen-1#5	45.441	38.081	67.525	63.385	45.601											40.525	45.281	55.192	46.664	54.428	54.224	47.252	39.413	59.945	49.986	42.509	47.381	50.613	49.758	49.395	57.59	52.454	41.518	44.83	49.492	53.314	54.83	54.43	52.763	55.133
11	3UTR-Chen-2#1	39.192	33.956	62.96	55.362	42.784											29.799	41.691	51.379	34.462	42.445	40.294	29.831	40.529	41.038	33.979	61.897	42.638	53.764	53.701	54.022	49.232	53.353	49.815	46.951	47.294	47.872	49.917	46.982	45.52	51.381
12	3UTR-Chen-2#2	44.928	37.789	53.313	48.711	37.478											38.976	40.52	45.036	31.488	31.377	29.736	27.038	40.267	36.124	38.297	59.774	44.534	59.297	48.713	47.933	43.455	45.759	51.774	43.392	39.054	40.553	39.159	38.519	39.785	42.127
13	3UTR-Chen-2#3	50.166	40.939	64.179	60.693	50.128											39.692	36.269	59.661	32.161	36.399	48.474	40.621	31.072	49.938	54.875	53.849	37.197	50.201	37.686	47.089	50.806	49.686	41.23	52.716	54.578	46.933	54.21	52.193	50.998	51.862
14	3UTR-Chen-2#4	52.361	45.911	58.439	52.579	44.313											40.03	41.068	50.843	29.65	28.786	41.701	30.318	34.085	41.393	48.946	54.819	38.612	59.985	31.171	41.425	46.721	41.658	39.752	50.549	49.265	44.988	46.726	47.558	47.039	48.367
15	3UTR-Chen-2#5	38.145	34.957	62.177	58.894	45.052											33.624	39.278	52.013	42.241	41.565	40.33	37.79	41.195	44.185	38.36	56.476	43.923	48.75	59.201	47.429	51.568	55.033	55.577	38.166	38.171	44.35	45.064	42.323	42.944	47.494
16	3UTR-Das-01#1	31.757	36.312	63.361	56.697	42.128	33.892	51.69	34.944	39.066	40.525	29.799	38.976	39.692	40.03	33.624											53.561	44.865	45.685	48.207	50.855	49.207	49.834	46.119	44.984	47.238	43.979	46.501	44.728	43.505	47.85
17	3UTR-Das-02#1	39.427	43.013	62.008	56.841	42.059	42.112	47.715	45.991	38.763	45.281	41.691	40.52	36.269	41.068	39.278											50.187	46.525	46.745	46.464	45.779	48.581	50.574	44.141	44.026	45.683	44.929	47.141	47.143	46.644	47.212
18	3UTR-Das-03#1	57.193	57.71	36.191	34.43	35.554	57.068	66.392	51.754	61.117	55.192	51.379	45.036	59.661	50.843	52.013											71.235	68.711	76.754	56.811	51.285	33.318	33.786	56.466	47.178	40.676	39.091	29.973	32.967	32.353	34.974
19	3UTR-Das-04#1	45.318	40.628	54.343	48.237	37.666	38.889	58.7	49.422	36.243	46.664	34.462	31.488	32.161	29.65	42.241											55.025	42.531	55.81	38.895	46.07	40.206	44.204	44.436	47.97	44.28	36.384	42.157	40.349	39.681	39.028
20	3UTR-Das-05#1	48.562	47.073	55.519	49.715	40.891	46.672	57	53.94	49.477	54.428	42.445	31.377	36.399	28.786	41.565											54.404	40.756	60.545	35.747	37.82	49.033	43.678	48.63	45.415	40.996	39.245	40.836	41.345	43.344	42.501
21	3UTR-Das-06#1	46.537	48.89	47.744	41.305	32.252	46.863	60.458	51.967	50.195	54.224	40.294	29.736	48.474	41.701	40.33											58.693	53.226	64.015	45.405	46.164	39.114	40.627	46.437	44.621	37.634	34.203	33.808	33.756	35.43	34.425
22	3UTR-Das-07#1	42.85	41.648	60.497	50.777	38.738	39.03	58.904	46.348	40.32	47.252	29.831	27.038	40.621	30.318	37.79											52.751	42.291	57.203	40.9	43.962	47.797	45.895	39.941	47.555	46.915	43.046	45.776	44.982	46.114	46.015
23	3UTR-Das-08#1	40.016	42.288	64.132	57.661	43.52	42.121	51.002	40.051	38.57	39.413	40.529	40.267	31.072	34.085	41.195											45.757	45.906	52.384	41.411	48.274	53.488	50.595	45.377	47.361	47.525	45.903	47.075	47.816	49.28	48.494
24	3UTR-Das-09#1	50.79	51.791	44.355	38.034	34.726	49.695	57.815	53.532	51.095	59.945	41.038	36.124	49.938	41.393	44.185											56.047	59.248	61.61	43.982	45.164	38.386	35.885	46.334	45.251	38.986	33.332	34.8	33.495	35.874	30.837
25	3UTR-Das-10#1	39.62	42.865	57.305	49.563	43.486	42.815	58.188	37.443	50.855	49.986	33.979	38.297	54.875	48.946	38.36											64.183	54.056	60.238	59.331	51.958	46.833	48.841	47.243	44.717	42.967	44.891	43.919	41.725	40.141	47.12
26	3UTR-Ding#1	46.893	49.249	78.115	75.635	58.782	59.135	35.119	53.034	46.764	42.509	61.897	59.774	53.849	54.819	56.476	53.561	50.187	71.235	55.025	54.404	58.693	52.751	45.757	56.047	64.183											54.721	61.236	60.008	61.969	59.27
27	3UTR-Ding#10	43.577	36.342	73.169	70.96	54.551	39.08	47.324	52.934	40.035	47.381	42.638	44.534	37.197	38.612	43.923	44.865	46.525	68.711	42.531	40.756	53.226	42.291	45.906	59.248	54.056											53.249	58.816	56.2	55.703	59.132
28	3UTR-Ding#2	40.451	41.709	84.287	81.97	64.038	48.504	41.32	57.564	48.175	50.613	53.764	59.297	50.201	59.985	48.75	45.685	46.745	76.754	55.81	60.545	64.015	57.203	52.384	61.61	60.238											55.583	64.887	60.604	60.871	61.936
29	3UTR-Ding#3	56.031	55.415	60.476	55.817	47.3	57.336	53.206	56.197	49.092	49.758	53.701	48.713	37.686	31.171	59.201	48.207	46.464	56.811	38.895	35.747	45.405	40.9	41.411	43.982	59.331											40.736	49.488	48.755	51.245	44.098
30	3UTR-Ding#4	49.704	49.474	56.877	55.443	42.016	49.725	36.343	50.454	51.941	49.395	54.022	47.933	47.089	41.425	47.429	50.855	45.779	51.285	46.07	37.82	46.164	43.962	48.274	45.164	51.958											40.585	40.165	42.488	45.23	41.494
31	3UTR-Ding#5	56.305	51.928	34.354	32.778	32.221	51.057	62.135	55.037	54.216	57.59	49.232	43.455	50.806	46.721	51.568	49.207	48.581	33.318	40.206	49.033	39.114	47.797	53.488	38.386	46.833											36.555	32.558	33.436	31.956	34.699
32	3UTR-Ding#6	57.315	54.576	35.515	35.395	35.091	56.105	60.145	54.703	56.336	52.454	53.353	45.759	49.686	41.658	55.033	49.834	50.574	33.786	44.204	43.678	40.627	45.895	50.595	35.885	48.841											34.532	30.593	31.5	29.763	31.06
33	3UTR-Ding#7	46.722	48.21	64.863	62.46	52.431	52.34	41.088	46.063	46.358	41.518	49.815	51.774	41.23	39.752	55.577	46.119	44.141	56.466	44.436	48.63	46.437	39.941	45.377	46.334	47.243											48.47	50.494	50.85	49.76	50.126
34	3UTR-Ding#8	38.923	40.575	58.651	59.231	43.503	44.288	32.611	46.721	51.667	44.83	46.951	43.392	52.716	50.549	38.166	44.984	44.026	47.178	47.97	45.415	44.621	47.555	47.361	45.251	44.717											39.191	39.402	38.639	39.2	41.983
35	3UTR-Ding#9	45.131	41.742	48.072	49.3	35.686	44.426	44.013	51.278	51.568	49.492	47.294	39.054	54.578	49.265	38.171	47.238	45.683	40.676	44.28	40.996	37.634	46.915	47.525	38.986	42.967											35.625	34.728	33.848	34.33	36.942
36	RNAComposer-3UTRSA1#1	47.245	47.947	47.005	43.606	37.441	51.205	52.493	54.445	54.998	53.314	47.872	40.553	46.933	44.988	44.35	43.979	44.929	39.091	36.384	39.245	34.203	43.046	45.903	33.332	44.891	54.721	53.249	55.583	40.736	40.585	36.555	34.532	48.47	39.191	35.625
37	RNAComposer-3UTRSA1#2	50.721	51.959	39.913	37.34	34.593	53.389	55.447	53.6	59.03	54.83	49.917	39.159	54.21	46.726	45.064	46.501	47.141	29.973	42.157	40.836	33.808	45.776	47.075	34.8	43.919	61.236	58.816	64.887	49.488	40.165	32.558	30.593	50.494	39.402	34.728
38	RNAComposer-3UTRSA1#3	48.6	48.768	41.437	40.187	36.5	50.741	54.344	54.793	57.448	54.43	46.982	38.519	52.193	47.558	42.323	44.728	47.143	32.967	40.349	41.345	33.756	44.982	47.816	33.495	41.725	60.008	56.2	60.604	48.755	42.488	33.436	31.5	50.85	38.639	33.848
39	RNAComposer-3UTRSA1#4	48.475	46.821	40.177	40.409	36.351	48.839	55.493	53.838	55.492	52.763	45.52	39.785	50.998	47.039	42.944	43.505	46.644	32.353	39.681	43.344	35.43	46.114	49.28	35.874	40.141	61.969	55.703	60.871	51.245	45.23	31.956	29.763	49.76	39.2	34.33
40	RNAComposer-3UTRSA1#5	52.453	52.96	40.772	38.945	36.376	55.19	56.117	56.527	58.324	55.133	51.381	42.127	51.862	48.367	47.494	47.85	47.212	34.974	39.028	42.501	34.425	46.015	48.494	30.837	47.12	59.27	59.132	61.936	44.098	41.494	34.699	31.06	50.126	41.983	36.942
	MIN	31.757	24.907	34.354	32.778	32.221	24.907	32.611	34.944	32.862	38.081	29.799	27.038	31.072	28.786	33.624	29.799	36.269	29.973	29.65	28.786	29.736	27.038	31.072	30.837	33.979	35.119	36.342	40.451	31.171	36.343	31.956	29.763	39.752	32.611	33.848	33.332	29.973	31.5	29.763	30.837
	MAX	57.315	57.71	84.287	81.97	64.038	65.853	76.182	70.983	69.918	67.525	62.96	59.774	64.179	59.985	62.177	63.361	62.008	76.754	58.7	60.545	64.015	60.497	64.132	61.61	64.183	78.115	73.169	84.287	60.476	56.877	62.135	60.145	64.863	59.231	54.578	55.583	64.887	60.604	61.969	61.936
	AVG	45.9794	44.2833	57.1619	53.2751	42.7492	47.7424	53.1751	51.0661	49.6929	50.2984	45.8013	42.1635	47.55	44.3019	45.5425	43.987	45.4603	49.237	42.7713	44.9381	44.2843	44.1035	45.4189	44.7896	47.4915	56.3699	49.7824	57.1833	48.7525	46.8854	44.819	44.8164	48.5008	45.0089	43.2481	44.5327	45.7215	45.1273	45.0668	46.3778
