# Supplementary material for: Computational Pipeline for Reference-Free Comparative Analysis of RNA 3D Structures Applied to SARS-CoV-2 UTR Models
Source: Int J Mol Sci. 2022 Aug 25;23(17):9630. doi: 10.3390/ijms23179630 (PMC9455975; doi:10.3390/ijms23179630)
Supplement: Supplementary file 1 [file ijms-23-09630-s001.zip › Table_S4a.xlsx]

## Sheet: 5UTR (all)
Table S4a. Results of the secondary structure clustering for the SARS-CoV-2 5'-UTR models.
				1	2	3	4	5	6	7	8	9	10	11	12	13	14	15	16	17	18	19	20	21	22	23	24	25	26	27	28	29	30	31	32	33	34	35	36	37	38	39	40	41	42	43	44	45	46
	No	Model	#Cluster	A	U	U	A	A	A	G	G	U	U	U	A	U	A	C	C	U	U	C	C	C	A	G	G	U	A	A	C	A	A	A	C	C	A	A	C	C	A	A	C	U	U	U	C	G	A
	1	5UTR-Bujnicki-01	1	.	(	(	(	.	.	(	(	(	(	(	.	(	(	(	(	(	.	.	[	.	)	)	)	)	.	)	.	)	)	)	)	)	.	.	.	.	(	(	(	.	.	.	.	(	(
	2	5UTR-Bujnicki-02	2	.	(	(	.	.	.	(	(	(	(	(	.	(	(	(	(	(	.	.	.	.	)	)	)	)	)	.	.	)	)	)	)	)	.	.	.	.	)	)	.	{	{	{	.	(	(
	3	5UTR-Bujnicki-03	2	.	(	(	.	.	.	(	(	(	(	(	.	(	(	(	(	(	.	.	.	.	)	)	)	)	)	.	.	)	)	)	)	)	)	)	.	.	.	.	.	{	{	{	.	(	(
	4	5UTR-Bujnicki-04	1	.	.	.	.	.	.	(	(	(	(	(	.	(	(	(	(	(	.	.	[	.	)	)	)	)	)	.	.	)	)	)	)	)	(	.	.	.	(	(	(	.	.	.	.	(	(
	5	5UTR-Bujnicki-05	2	.	(	.	.	.	.	(	(	(	(	(	.	(	(	(	(	(	.	.	.	.	)	)	)	)	)	.	.	)	)	)	)	)	.	.	.	.	.	)	.	{	{	{	.	(	(
	6	5UTR-Chen-6_1	4	.	.	.	.	.	.	(	(	(	(	(	.	(	(	(	(	(	.	.	.	.	)	)	)	)	)	.	.	)	)	)	)	)	.	.	.	.	.	.	.	.	.	.	.	(	(
	7	5UTR-Chen-6_2	4	.	.	.	.	.	.	(	(	(	(	(	.	(	(	(	(	.	.	.	.	.	.	)	)	)	)	.	.	)	)	)	)	)	.	.	.	.	.	.	.	.	.	.	.	(	(
	8	5UTR-Chen-6_3	4	.	.	.	.	.	.	(	(	(	(	(	.	.	(	(	(	(	.	.	.	.	)	)	)	)	.	.	.	)	)	)	)	)	.	.	.	.	.	.	.	.	.	.	.	(	(
	9	5UTR-Chen-6_4	4	.	.	.	.	.	.	(	(	(	(	(	.	(	(	(	(	(	.	.	.	.	)	)	)	)	)	.	.	)	)	)	)	)	.	.	.	.	.	.	.	.	.	.	.	(	(
	10	5UTR-Chen-6_5	4	.	.	.	.	.	.	(	(	(	(	(	.	(	(	(	(	(	.	.	.	.	)	)	)	)	)	.	.	)	)	)	)	)	.	.	.	.	.	.	.	.	.	.	.	(	(
	11	5UTR-Chen-6_6	4	.	.	.	.	.	.	(	(	(	(	(	.	(	(	(	(	(	.	.	.	.	)	)	)	)	)	.	.	)	)	)	)	)	.	.	.	.	.	.	.	.	.	.	.	(	(
	12	5UTR-Chen-6_7	4	.	.	.	.	.	.	(	(	(	(	(	.	(	(	(	(	(	.	.	.	.	)	)	)	)	)	.	.	)	)	)	)	)	.	.	.	.	.	.	.	.	.	.	.	(	(
	13	5UTR-Chen-6_8	4	.	.	.	.	.	.	(	(	(	(	(	.	(	(	(	(	(	.	.	.	.	)	)	)	)	)	.	.	)	)	)	)	)	.	.	.	.	.	.	.	.	.	.	.	(	(
	14	5UTR-Chen-6_9	4	.	.	.	.	.	.	(	(	(	(	(	.	(	(	(	(	(	.	.	.	.	)	)	)	)	)	.	.	)	)	)	)	)	.	.	.	.	.	.	.	.	.	.	.	(	(
	15	5UTR-Chen-6_10	4	.	.	.	.	.	.	(	(	(	(	(	.	(	(	(	(	(	.	.	.	.	)	)	)	)	)	.	.	)	)	)	)	)	.	.	.	.	.	.	.	.	.	.	.	(	(
	16	5UTR-Das-01_1	5	(	.	(	.	.	.	(	(	(	(	(	.	(	(	(	(	(	.	.	.	.	)	)	)	)	)	.	.	)	)	)	)	)	.	.	.	.	.	)	.	)	.	.	.	(	(
	17	5UTR-Das-02_1	3	.	.	.	.	.	.	(	(	(	(	(	.	(	(	(	(	(	.	.	.	.	)	)	)	)	)	.	.	)	)	)	)	)	.	.	.	.	.	.	.	.	(	.	.	(	(
	18	5UTR-Das-03_1	5	(	(	(	.	.	.	(	(	(	(	(	.	(	(	(	(	(	.	.	.	.	)	)	)	)	)	.	.	)	)	)	)	)	.	.	.	.	)	)	.	)	.	.	.	(	(
	19	5UTR-Das-04_1	5	.	.	.	(	(	.	(	(	(	(	(	.	(	(	(	(	(	.	.	.	.	)	)	)	)	)	.	.	)	)	)	)	)	.	(	.	.	.	.	.	)	)	)	.	(	(
	20	5UTR-Das-05_1	5	.	(	(	.	.	.	(	(	(	(	(	.	(	(	(	(	(	.	.	.	.	)	)	)	)	)	.	.	)	)	)	)	)	.	.	.	.	)	)	.	.	.	.	.	(	(
	21	5UTR-Das-06_1	5	.	.	.	.	.	.	(	(	(	(	(	.	(	(	(	(	(	.	.	.	.	)	)	)	)	)	.	.	)	)	)	)	)	.	.	.	.	.	.	.	.	.	.	.	(	(
	22	5UTR-Das-07_1	5	.	.	.	.	.	.	(	(	(	(	(	.	(	(	(	(	(	.	.	.	.	)	)	)	)	)	.	.	)	)	)	)	)	.	.	.	.	.	.	.	.	.	.	.	(	(
	23	5UTR-Das-08_1	5	.	.	.	.	.	.	(	(	(	(	(	.	(	(	(	(	(	.	.	.	.	)	)	)	)	)	.	.	)	)	)	)	)	.	.	.	.	.	.	.	.	.	.	.	(	(
	24	5UTR-Das-09_1	5	.	.	.	.	.	.	(	(	(	(	(	.	(	(	(	(	(	.	.	.	.	)	)	)	)	)	.	.	)	)	)	)	)	.	.	.	.	.	.	.	.	.	.	.	(	(
	25	5UTR-Das-10_1	5	.	.	.	.	.	.	(	(	(	(	(	.	(	(	(	(	(	.	.	.	.	)	)	)	)	)	.	.	)	)	)	)	)	.	.	.	.	.	.	.	.	.	.	.	(	(
	26	RNAComposer-5UTRD_1	5	.	.	.	.	.	.	(	(	(	(	(	.	(	(	(	(	(	.	.	.	.	)	)	)	)	)	.	.	)	)	)	)	)	.	.	.	.	.	.	.	.	.	.	.	(	(
	27	RNAComposer-5UTRD_2	5	.	.	.	.	.	.	(	(	(	(	(	.	(	(	(	(	(	.	.	.	.	)	)	)	)	)	.	.	)	)	)	)	)	.	.	.	.	.	.	.	.	.	.	.	(	(
	28	RNAComposer-5UTRD_3	5	.	.	.	.	.	.	(	(	(	(	(	.	(	(	(	(	(	.	.	.	.	)	)	)	)	)	.	.	)	)	)	)	)	.	.	.	.	.	.	.	.	.	.	.	(	(
	29	RNAComposer-5UTRD_4	5	.	.	.	.	.	.	(	(	(	(	(	.	(	(	(	(	(	.	.	.	.	)	)	)	)	)	.	.	)	)	)	)	)	.	.	.	.	.	.	.	.	.	.	.	(	(
	30	RNAComposer-5UTRE1	5	.	.	.	.	.	.	(	(	(	(	(	.	(	(	(	(	(	.	.	.	.	)	)	)	)	)	.	.	)	)	)	)	)	.	.	.	.	.	.	.	.	.	.	.	(	(
	31	RNAComposer-5UTRE2	6	.	.	.	.	.	.	(	(	(	(	(	.	(	(	(	(	(	.	.	.	.	)	)	)	)	)	.	.	)	)	)	)	)	.	.	.	.	.	.	.	.	.	.	.	(	(
	32	RNAComposer-5UTRE3	5	.	.	.	.	.	.	(	(	(	(	(	.	(	(	(	(	(	.	.	.	.	)	)	)	)	)	.	.	)	)	)	)	)	.	.	.	.	.	.	.	.	.	.	.	(	(
	33	RNAComposer-5UTRE4	6	.	.	.	.	.	.	(	(	(	(	(	.	(	(	(	(	(	.	.	.	.	)	)	)	)	)	.	.	)	)	)	)	)	.	.	.	.	.	.	.	.	.	.	.	(	(
	34	RNAComposer-5UTRE5	5	.	.	.	.	.	.	(	(	(	(	(	.	(	(	(	(	(	.	.	.	.	)	)	)	)	)	.	.	)	)	)	)	)	.	.	.	.	.	.	.	.	.	.	.	(	(
[truncated: 247 more columns]

## Sheet: 5UTR (all) WL
	Clustering was performed only on non-pseudoknotted 3D structures (clusters with numbers 4, 5, and 6).
