# Supplementary material for: Computational Pipeline for Reference-Free Comparative Analysis of RNA 3D Structures Applied to SARS-CoV-2 UTR Models
Source: Int J Mol Sci. 2022 Aug 25;23(17):9630. doi: 10.3390/ijms23179630 (PMC9455975; doi:10.3390/ijms23179630)
Supplement: Supplementary file 1 [file ijms-23-09630-s001.zip › Table_S4b.xls]

## Sheet: 3UTR (all)
Table S4b. Results of the secondary structure clustering for the SARS-CoV-2 3'-UTR models.
	No	Model	#Cluster	A	C	U	C	A	U	G	C	A	G	A	C	C	A	C	A	C	A	A	G	G	C	A	G	A	U	G	G	G	C	U	A	U	A	U	A	A	A	C	G	U	U	U	U	C	G
	1	3UTR-Bujnicki-01	-	.	.	.	.	(	(	.	(	(	.	.	(	.	.	(	(	(	(	(	.	(	.	(	.	.	(	(	(	(	(	(	(	(	(	(	.	(	.	(	(	(	.	.	.	(	(
	2	3UTR-Bujnicki-02	-	.	.	.	.	(	(	.	(	(	.	.	(	.	.	(	(	(	(	(	.	.	.	(	(	.	(	(	(	(	(	(	(	(	(	(	.	(	.	(	(	(	.	.	.	(	(
	3	3UTR-Bujnicki-03	1	.	.	.	.	(	(	.	(	(	.	.	(	.	.	(	(	(	(	(	(	.	.	(	(	.	(	(	(	(	(	(	(	(	(	(	(	.	.	(	(	(	.	.	.	(	(
	4	3UTR-Bujnicki-04	1	.	.	.	.	(	(	.	(	(	.	.	(	.	.	(	(	(	(	(	(	.	.	(	(	.	(	(	(	(	(	(	(	(	(	(	(	.	.	(	(	(	.	.	.	(	(
	5	3UTR-Bujnicki-05	1	.	.	.	.	(	(	.	(	(	.	.	.	(	.	.	.	(	(	(	(	(	.	(	(	.	(	(	(	(	(	(	(	(	(	(	(	.	.	(	(	(	.	.	.	(	(
	6	3UTR-Chen-1#1	2	.	.	.	.	.	.	.	.	.	.	.	.	.	.	(	(	(	(	(	(	(	.	.	.	.	(	(	(	(	(	(	(	(	(	(	(	.	.	(	(	(	.	.	.	.	.
	7	3UTR-Chen-1#2	2	.	.	.	.	.	.	.	.	.	.	.	.	.	.	(	(	(	(	(	(	(	.	.	.	.	(	(	(	(	(	(	(	(	(	(	(	.	.	(	(	(	.	.	.	(	(
	8	3UTR-Chen-1#3	2	.	.	.	.	.	.	.	.	.	.	.	.	.	.	(	(	(	(	(	(	(	.	.	.	.	(	(	(	(	(	(	(	(	(	(	(	.	.	(	(	(	.	.	.	(	.
	9	3UTR-Chen-1#4	2	.	.	.	.	.	.	.	.	.	.	.	.	.	.	(	(	(	(	(	(	(	.	.	.	.	.	(	(	(	(	(	(	(	(	(	(	.	.	(	(	(	.	.	.	(	(
	10	3UTR-Chen-1#5	2	.	.	.	.	.	.	.	.	.	.	.	.	.	.	(	(	(	(	(	(	(	.	.	.	.	(	(	(	(	(	(	(	(	(	(	(	.	.	(	(	(	.	.	.	.	(
	11	3UTR-Chen-2#1	3	.	.	.	.	.	.	.	.	.	(	.	(	(	.	.	.	.	.	.	)	)	)	.	.	.	(	(	(	(	(	(	(	(	(	(	(	.	.	(	(	(	.	.	.	(	(
	12	3UTR-Chen-2#2	3	.	.	.	.	.	.	.	.	.	(	.	(	(	.	.	.	.	.	.	)	)	)	.	.	.	(	(	(	(	(	(	(	(	(	(	(	.	.	(	(	(	.	.	.	.	(
	13	3UTR-Chen-2#3	3	.	.	.	.	.	.	.	.	.	(	.	(	(	.	.	.	.	.	.	)	)	)	.	(	.	(	(	(	(	(	(	(	(	(	(	(	.	.	(	(	(	.	.	.	(	(
	14	3UTR-Chen-2#4	3	.	.	.	.	.	.	.	.	.	(	.	(	(	.	.	.	.	.	.	)	)	)	.	.	.	(	(	(	(	(	(	(	(	(	(	(	.	.	(	(	(	.	.	.	.	(
	15	3UTR-Chen-2#5	3	.	.	.	.	.	.	.	.	.	(	.	(	(	.	.	.	.	.	.	)	)	)	.	.	.	(	(	(	(	(	(	(	(	(	(	(	.	.	(	(	(	.	.	.	(	(
	16	3UTR-Das-01#1	4										(	.	(	.	.	.	.	.	.	.	)	.	)	.	.	.	(	(	(	(	(	(	(	(	(	(	(	.	.	(	(	(	.	.	.	(	(
	17	3UTR-Das-02#1	-										[	.	.	[	.	.	.	.	.	.	.	.	.	.	(	.	(	(	(	(	(	(	(	(	(	(	(	.	.	(	(	(	.	.	.	(	(
	18	3UTR-Das-03#1	4										(	.	.	.	.	.	.	)	.	.	.	.	.	.	.	.	(	(	(	(	(	(	(	(	(	(	(	.	.	(	(	(	.	.	.	(	(
	19	3UTR-Das-04#1	4										.	.	.	(	.	.	.	.	.	.	)	.	.	.	(	.	(	(	(	(	(	(	(	(	(	(	(	.	.	(	(	(	.	.	.	(	(
	20	3UTR-Das-05#1	4										(	.	(	(	.	.	.	.	.	.	)	)	)	.	.	.	(	(	(	(	(	(	(	(	(	(	(	.	.	(	(	(	.	.	.	(	(
	21	3UTR-Das-06#1	4										.	.	.	.	.	(	.	.	.	.	)	.	.	.	.	.	(	(	(	(	(	(	(	(	(	(	(	.	.	(	(	(	.	.	.	(	(
	22	3UTR-Das-07#1	4										.	.	.	.	.	.	.	.	.	.	.	.	.	(	(	.	(	(	(	(	(	(	(	(	(	(	(	.	.	(	(	(	.	.	.	(	(
	23	3UTR-Das-08#1	4										(	.	.	.	.	.	.	)	.	.	.	.	.	.	(	.	(	(	(	(	(	(	(	(	(	(	(	.	.	(	(	(	.	.	.	(	(
	24	3UTR-Das-09#1	4										.	.	.	.	.	.	.	.	.	.	.	.	.	.	(	.	(	(	(	(	(	(	(	(	(	(	(	.	.	(	(	(	.	.	.	(	(
	25	3UTR-Das-10#1	4										.	.	.	.	.	.	.	.	.	.	.	.	.	(	(	.	(	(	(	(	(	(	(	(	(	(	(	.	.	(	(	(	.	.	.	(	(
	26	3UTR-Ding#1	-	.	.	.	.	.	.	.	.	.	.	.	.	.	.	(	(	(	(	(	(	.	.	(	(	.	(	(	(	(	(	(	(	(	(	(	(	.	.	(	(	(	.	.	.	(	(
	27	3UTR-Ding#10	5	.	.	.	.	.	.	.	.	.	.	.	.	.	.	(	(	(	(	(	(	.	.	(	(	.	(	(	(	(	(	(	(	(	(	(	(	.	.	(	(	(	.	.	.	(	(
	28	3UTR-Ding#2	5	.	.	.	(	.	.	.	.	.	.	.	.	.	.	(	(	(	(	(	(	.	.	(	(	.	(	(	(	(	(	(	(	(	(	(	(	.	.	(	(	(	.	.	.	(	(
	29	3UTR-Ding#3	5	.	.	.	.	.	.	.	.	.	.	.	.	.	.	(	(	(	(	(	(	.	.	(	(	.	(	(	(	(	(	(	(	(	(	(	(	.	.	(	(	(	.	.	.	(	(
	30	3UTR-Ding#4	5	.	.	.	.	.	.	.	.	.	.	.	.	.	.	(	(	(	(	(	(	.	.	(	(	.	(	(	(	(	(	(	(	(	(	(	(	.	.	(	(	(	.	.	.	(	(
	31	3UTR-Ding#5	5	.	.	.	.	.	.	.	.	.	.	.	.	.	.	(	(	(	(	(	(	.	.	(	(	.	(	(	(	(	(	(	(	(	(	(	(	.	.	(	(	(	.	.	.	(	(
	32	3UTR-Ding#6	5	.	.	.	.	.	.	.	.	.	.	.	.	.	.	(	(	(	(	(	(	.	.	(	(	.	(	(	(	(	(	(	(	(	(	(	(	.	.	(	(	(	.	.	.	(	(
	33	3UTR-Ding#7	5	.	.	.	.	.	.	.	.	.	.	.	.	.	.	(	(	(	(	(	(	.	.	(	(	.	(	(	(	(	(	(	(	(	(	(	(	.	.	(	(	(	.	.	.	(	(
	34	3UTR-Ding#8	5	.	.	.	.	.	.	.	.	.	.	.	.	.	.	(	(	(	(	(	(	.	.	(	(	.	(	(	(	(	(	(	(	(	(	(	(	.	.	(	(	(	.	.	.	(	(
	35	3UTR-Ding#9	5	.	.	.	.	.	.	.	.	.	.	.	.	.	.	(	(	(	(	(	(	.	.	(	(	.	(	(	(	(	(	(	(	(	(	(	(	.	.	(	(	(	.	.	.	(	(
	36	RNAComposer-3UTRSA1#1	6	.	.	.	.	.	.	.	.	.	.	.	.	.	.	(	(	(	(	(	(	.	.	(	(	.	(	(	(	(	(	(	(	(	(	(	(	.	.	(	(	(	.	.	.	(	(
	37	RNAComposer-3UTRSA1#2	6	.	.	.	.	.	.	.	.	.	.	.	.	.	.	(	(	(	(	(	(	.	.	(	(	.	(	(	(	.	(	(	(	(	(	(	(	.	.	(	(	(	.	.	.	(	(
	38	RNAComposer-3UTRSA1#3	6	.	.	.	.	.	.	.	.	.	.	.	.	.	.	(	(	(	(	(	(	.	.	(	(	.	(	(	(	(	(	(	(	(	(	(	(	.	.	(	(	(	.	.	.	(	(
	39	RNAComposer-3UTRSA1#4	6	.	.	.	.	.	.	.	.	.	.	.	.	.	.	(	(	(	(	(	(	.	.	(	(	.	(	.	(	.	(	(	(	(	(	(	(	.	.	(	(	(	.	.	.	(	(
	40	RNAComposer-3UTRSA1#5	6	.	.	.	.	.	.	.	.	.	.	.	.	.	.	(	(	(	(	(	(	.	.	(	(	.	(	(	(	(	(	(	(	(	(	(	(	.	.	(	(	(	.	.	.	(	(
[truncated: 206 more columns]
