# Supplementary material for: Computational Pipeline for Reference-Free Comparative Analysis of RNA 3D Structures Applied to SARS-CoV-2 UTR Models
Source: Int J Mol Sci. 2022 Aug 25;23(17):9630. doi: 10.3390/ijms23179630 (PMC9455975; doi:10.3390/ijms23179630)
Supplement: Supplementary file 1 [file ijms-23-09630-s001.zip › Table_S5a.xlsx]

## Sheet: 5UTR (summary)
Table S5a. Results of the secondary structure-based identification of the RNA domains in the SARS-CoV-2 5'-UTR models.
			Residue
	No.	Nts range	First	Last	#Nts	#Groups	#Models in groups	#Models	Models	Sequence and secondary structures
	1	1-41	1	41	41	1	Das[2]	2	5UTR-Das-01_1, 5UTR-Das-03_1	AUUAAAGGUUUAUACCUUCCCAGGUAACAAACCAACCAACU (((...(((((.(((((....)))))..)))))....)).) (.(...(((((.(((((....)))))..))))).....).)
	2	2-35	2	35	34	1	Bujnicki[1]	1	5UTR-Bujnicki-03	UUAAAGGUUUAUACCUUCCCAGGUAACAAACCAA ((...(((((.(((((....)))))..)))))))
	3	2-39	2	39	38	2	Bujnicki[2], Das[1]	3	5UTR-Bujnicki-02, 5UTR-Bujnicki-05, 5UTR-Das-05_1	UUAAAGGUUUAUACCUUCCCAGGUAACAAACCAACCAA ((...(((((.(((((....)))))..)))))....)) (....(((((.(((((....)))))..))))).....)
	4	2-69	2	69	68	1	Bujnicki[1]	1	5UTR-Bujnicki-01	UUAAAGGUUUAUACCUUCCCAGGUAACAAACCAACCAACUUUCGAUCUCUUGUAGAUCUGUUCUCUAA (((..(((((.(((((..[.)))).).)))))....(((....(((((.....))))).)))...)))
	5	3-17	3	17	15	1	Das[1]	1	5UTR-Das-02_1	GAUCUCUUGUAGAUC (((((.....)))))
	6	3-29	3	29	27	1	Das[1]	1	5UTR-Das-04_1	GGUUUAUACCUUCCCAGGUAACAAACC (((((.(((((....)))))..)))))
	7	4-43	4	43	40	1	Das[1]	1	5UTR-Das-04_1	AAAGGUUUAUACCUUCCCAGGUAACAAACCAACCAACUUU ((.(((((.(((((....)))))..))))).(.....)))
	8	5-31	5	31	27	1	Bujnicki[1]	1	5UTR-Bujnicki-01	GGUUUAUACCUUCCCAGGUAACAAACC (((((.(((((..[.)))).).)))))
	9	7-33	7	33	27	4	Bujnicki[1], Chen[10], Das[6], Szachniuk[9]	26	5UTR-Bujnicki-04, 5UTR-Chen-6_1, 5UTR-Chen-6_10, 5UTR-Chen-6_2, 5UTR-Chen-6_3, 5UTR-Chen-6_4, 5UTR-Chen-6_5, 5UTR-Chen-6_6, 5UTR-Chen-6_7, 5UTR-Chen-6_8, 5UTR-Chen-6_9, 5UTR-Das-02_1, 5UTR-Das-06_1, 5UTR-Das-07_1, 5UTR-Das-08_1, 5UTR-Das-09_1, 5UTR-Das-10_1, RNAComposer-5UTRD_1, RNAComposer-5UTRD_2, RNAComposer-5UTRD_3, RNAComposer-5UTRD_4, RNAComposer-5UTRE1, RNAComposer-5UTRE2, RNAComposer-5UTR…	GGUUUAUACCUUCCCAGGUAACAAACC (((((.(((((....)))))..))))) (((((.(((((..[.)))))..))))) (((((.((((......))))..))))) (((((..((((....))))...)))))
	10	19-33	19	33	15	1	Das[1]	1	5UTR-Das-02_1	GUUCUCUAAACGAAC ((((.......))))
	11	31-37	31	37	7	1	Das[1]	1	5UTR-Das-04_1	ACCAACU (.....)
	12	32-76	32	76	45	3	Bujnicki[5], Das[10], Szachniuk[9]	24	5UTR-Bujnicki-01, 5UTR-Bujnicki-02, 5UTR-Bujnicki-03, 5UTR-Bujnicki-04, 5UTR-Bujnicki-05, 5UTR-Das-01_1, 5UTR-Das-02_1, 5UTR-Das-03_1, 5UTR-Das-04_1, 5UTR-Das-05_1, 5UTR-Das-06_1, 5UTR-Das-07_1, 5UTR-Das-08_1, 5UTR-Das-09_1, 5UTR-Das-10_1, RNAComposer-5UTRD_1, RNAComposer-5UTRD_2, RNAComposer-5UTRD_3, RNAComposer-5UTRD_4, RNAComposer-5UTRE1, RNAComposer-5UTRE2, RNAComposer-5UTRE3, RNAComposer-5UT…	CUGCAGGCUGCUUACGGUUUCGUCCGUGUUGCAGCCGAUCAUCAG ((((.((((((.(((((......)))))..))))))).....))) ((((.((((((..((((......))))...))))))).....))) (((.(((((((.((((((...).)))))..))))))..)...))) (((.(((((((.(((((......)))))..))))))..)))...) (((.(((((((.(((((......)))))..))))))..)...))) (((..((((((.(((((......)))))..))))))......))) ((((.((((((.(((((......)))))..))))))).....))) (((([((((((.(((((......)))))..)…
	13	34-67	34	67	34	1	Bujnicki[1]	1	5UTR-Bujnicki-04	AACCAACUUUCGAUCUCUUGUAGAUCUGUUCUCU (...(((....((((((..).))))).)))...)
	14	36-61	36	61	26	1	Bujnicki[1]	1	5UTR-Bujnicki-01	AACUUUCGAUCUCUUGUAGAUCUGUU (((....(((((.....))))).)))
	15	37-67	37	67	31	1	Chen[10]	10	5UTR-Chen-6_1, 5UTR-Chen-6_10, 5UTR-Chen-6_2, 5UTR-Chen-6_3, 5UTR-Chen-6_4, 5UTR-Chen-6_5, 5UTR-Chen-6_6, 5UTR-Chen-6_7, 5UTR-Chen-6_8, 5UTR-Chen-6_9	GGCUGCUUACGGUUUCGUCCGUGUUGCAGCC ((((((.(((((......)))))..)))))) ((((((..((((......))))...))))))
	16	42-82	42	82	41	1	Das[1]	1	5UTR-Das-02_1	UUCGAUCUCUUGUAGAUCUGUUCUCUAAACGAACUUUAAAA (..(((((.....))))).((((.......))))......)
	17	45-59	45	59	15	4	Bujnicki[3], Chen[10], Das[9], Szachniuk[9]	31	5UTR-Bujnicki-02, 5UTR-Bujnicki-03, 5UTR-Bujnicki-05, 5UTR-Chen-6_1, 5UTR-Chen-6_10, 5UTR-Chen-6_2, 5UTR-Chen-6_3, 5UTR-Chen-6_4, 5UTR-Chen-6_5, 5UTR-Chen-6_6, 5UTR-Chen-6_7, 5UTR-Chen-6_8, 5UTR-Chen-6_9, 5UTR-Das-01_1, 5UTR-Das-03_1, 5UTR-Das-04_1, 5UTR-Das-05_1, 5UTR-Das-06_1, 5UTR-Das-07_1, 5UTR-Das-08_1, 5UTR-Das-09_1, 5UTR-Das-10_1, RNAComposer-5UTRD_1, RNAComposer-5UTRD_2, RNAComposer-5UTRD…	GAUCUCUUGUAGAUC ((((((..).))))) (((((.....))))) (((((.[.[[)))))
	18	61-75	61	75	15	4	Bujnicki[3], Chen[10], Das[9], Szachniuk[9]	31	5UTR-Bujnicki-02, 5UTR-Bujnicki-03, 5UTR-Bujnicki-05, 5UTR-Chen-6_1, 5UTR-Chen-6_10, 5UTR-Chen-6_2, 5UTR-Chen-6_3, 5UTR-Chen-6_4, 5UTR-Chen-6_5, 5UTR-Chen-6_6, 5UTR-Chen-6_7, 5UTR-Chen-6_8, 5UTR-Chen-6_9, 5UTR-Das-01_1, 5UTR-Das-03_1, 5UTR-Das-04_1, 5UTR-Das-05_1, 5UTR-Das-06_1, 5UTR-Das-07_1, 5UTR-Das-08_1, 5UTR-Das-09_1, 5UTR-Das-10_1, RNAComposer-5UTRD_1, RNAComposer-5UTRD_2, RNAComposer-5UTRD…	GUUCUCUAAACGAAC ((((.......)))) ((((...}}}.)))) (((.........)))
	19	73-106	73	106	34	1	Chen[10]	10	5UTR-Chen-6_1, 5UTR-Chen-6_10, 5UTR-Chen-6_2, 5UTR-Chen-6_3, 5UTR-Chen-6_4, 5UTR-Chen-6_5, 5UTR-Chen-6_6, 5UTR-Chen-6_7, 5UTR-Chen-6_8, 5UTR-Chen-6_9	UCAGCACAUCUAGGUUUCGUCCGGGUGUGACCGA ((.((((((((.((......))))))))).).)) (...(((((((.((......)))))))))....)
	20	73-134	73	134	62	1	Bujnicki[2]	2	5UTR-Bujnicki-01, 5UTR-Bujnicki-04	AACUUUAAAAUCUGUGUGGCUGUCACUCGGCUGCAUGCUUAGUGCACUCACGCAGUAUAAUU ((.((..(.(.((((((((.((.((((.(((.....))).)))))).))))))))).))))) ((.(.((..(.((((((((.((.((((.(((.....))).)))))).))))))))).)))))
	21	77-101	77	101	25	3	Bujnicki[5], Das[10], Szachniuk[9]	24	5UTR-Bujnicki-01, 5UTR-Bujnicki-02, 5UTR-Bujnicki-03, 5UTR-Bujnicki-04, 5UTR-Bujnicki-05, 5UTR-Das-01_1, 5UTR-Das-02_1, 5UTR-Das-03_1, 5UTR-Das-04_1, 5UTR-Das-05_1, 5UTR-Das-06_1, 5UTR-Das-07_1, 5UTR-Das-08_1, 5UTR-Das-09_1, 5UTR-Das-10_1, RNAComposer-5UTRD_1, RNAComposer-5UTRD_2, RNAComposer-5UTRD_3, RNAComposer-5UTRD_4, RNAComposer-5UTRE1, RNAComposer-5UTRE2, RNAComposer-5UTRE3, RNAComposer-5UT…	CACAUCUAGGUUUCGUCCGGGUGUG (((((((.(((...))).))))))) (((((((.(((...).))))))))) (((((((.((......))))))))) ((((((..((......)).)))))) ((((.((.((......)))).))))
	22	77-136	77	136	60	2	Bujnicki[3], Szachniuk[2]	5	5UTR-Bujnicki-02, 5UTR-Bujnicki-03, 5UTR-Bujnicki-05, RNAComposer-5UTRE2, RNAComposer-5UTRE4	UUAAAAUCUGUGUGGCUGUCACUCGGCUGCAUGCUUAGUGCACUCACGCAGUAUAAUUAA ((((.((((((((((.((.((((.(((.....))).))))))).))))))).))..)))) ((((.((((((((((.((.((((.(((.....))).)))))).)))))))).))..)))) ((((..((((((((..((.((((.(((.....))).))))))..))))))).)...)))) ((((...(((.((((.((.((((.(((.....))).)))))).)))).))).....))))
	23	84-127	84	127	44	3	Chen[10], Das[10], Szachniuk[7]	27	5UTR-Chen-6_1, 5UTR-Chen-6_10, 5UTR-Chen-6_2, 5UTR-Chen-6_3, 5UTR-Chen-6_4, 5UTR-Chen-6_5, 5UTR-Chen-6_6, 5UTR-Chen-6_7, 5UTR-Chen-6_8, 5UTR-Chen-6_9, 5UTR-Das-01_1, 5UTR-Das-02_1, 5UTR-Das-03_1, 5UTR-Das-04_1, 5UTR-Das-05_1, 5UTR-Das-06_1, 5UTR-Das-07_1, 5UTR-Das-08_1, 5UTR-Das-09_1, 5UTR-Das-10_1, RNAComposer-5UTRD_1, RNAComposer-5UTRD_2, RNAComposer-5UTRD_3, RNAComposer-5UTRD_4, RNAComposer-5U…	CUGUGUGGCUGUCACUCGGCUGCAUGCUUAGUGCACUCACGCAG ((((((((.((.((((.(((.....))).)))))).)))))))) (((((((..((.((((.(((.....))).))))))..))))))) (((.((((.((.((((.(((.....))).)))))).)))).)))
	24	102-111	102	111	10	3	Bujnicki[5], Das[10], Szachniuk[9]	24	5UTR-Bujnicki-01, 5UTR-Bujnicki-02, 5UTR-Bujnicki-03, 5UTR-Bujnicki-04, 5UTR-Bujnicki-05, 5UTR-Das-01_1, 5UTR-Das-02_1, 5UTR-Das-03_1, 5UTR-Das-04_1, 5UTR-Das-05_1, 5UTR-Das-06_1, 5UTR-Das-07_1, 5UTR-Das-08_1, 5UTR-Das-09_1, 5UTR-Das-10_1, RNAComposer-5UTRD_1, RNAComposer-5UTRD_2, RNAComposer-5UTRD_3, RNAComposer-5UTRD_4, RNAComposer-5UTRE1, RNAComposer-5UTRE2, RNAComposer-5UTRE3, RNAComposer-5UT…	ACCGAAAGGU (((....)))
	25	128-146	128	146	19	2	Das[5], Szachniuk[4]	9	5UTR-Das-04_1, 5UTR-Das-05_1, 5UTR-Das-06_1, 5UTR-Das-07_1, 5UTR-Das-08_1, RNAComposer-5UTRD_1, RNAComposer-5UTRD_2, RNAComposer-5UTRD_3, RNAComposer-5UTRD_4	UAUAAUUAAUAACUAAUUA (..(((((.....))))))
	26	130-146	130	146	17	3	Chen[10], Das[1], Szachniuk[2]	13	5UTR-Chen-6_1, 5UTR-Chen-6_10, 5UTR-Chen-6_2, 5UTR-Chen-6_3, 5UTR-Chen-6_4, 5UTR-Chen-6_5, 5UTR-Chen-6_6, 5UTR-Chen-6_7, 5UTR-Chen-6_8, 5UTR-Chen-6_9, 5UTR-Das-03_1, RNAComposer-5UTRE1, RNAComposer-5UTRE3	UAAUUAAUAACUAAUUA ((((((.....))))))
	27	131-145	131	145	15	2	Das[4], Szachniuk[1]	5	5UTR-Das-01_1, 5UTR-Das-02_1, 5UTR-Das-09_1, 5UTR-Das-10_1, RNAComposer-5UTRE5	AAUUAAUAACUAAUU (((((.....)))))
	28	151-293	151	293	143	4	Bujnicki[5], Chen[10], Das[10], Szachniuk[9]	34	5UTR-Bujnicki-01, 5UTR-Bujnicki-02, 5UTR-Bujnicki-03, 5UTR-Bujnicki-04, 5UTR-Bujnicki-05, 5UTR-Chen-6_1, 5UTR-Chen-6_10, 5UTR-Chen-6_2, 5UTR-Chen-6_3, 5UTR-Chen-6_4, 5UTR-Chen-6_5, 5UTR-Chen-6_6, 5UTR-Chen-6_7, 5UTR-Chen-6_8, 5UTR-Chen-6_9, 5UTR-Das-01_1, 5UTR-Das-02_1, 5UTR-Das-03_1, 5UTR-Das-04_1, 5UTR-Das-05_1, 5UTR-Das-06_1, 5UTR-Das-07_1, 5UTR-Das-08_1, 5UTR-Das-09_1, 5UTR-Das-10_1, RNACompo…	CGUUGACAGGACACGAGUAACUCGUCUAUCUUCUGCAGGCUGCUUACGGUUUCGUCCGUGUUGCAGCCGAUCAUCAGCACAUCUAGGUUUCGUCCGGGUGUGACCGAAAGGUAAGAUGGAGAGCCUUGUCCCUGGUUUCAACG ((((((((((..(((((...(((.((((((((((((.((((((.(((((......)))))..))))))).....)))(((((((.((......)))))))))(((....)))))))))))))).))))).))))...)))))) ((((((((((..(((((...(((.((((((((((((.((((((.(((((......)))))..))))))).....)))((((((..((......)).))))))(((....))…
								34

## Sheet: 5UTR (summary map)
	1	2	3	4	5	6	7	8	9	10	11	12	13	14	15	16	17	18	19	20	21	22	23	24	25	26	27	28	29	30	31	32	33	34	35	36	37	38	39	40	41	42	43	44	45	46	47	48	49
	A	U	U	A	A	A	G	G	U	U	U	A	U	A	C	C	U	U	C	C	C	A	G	G	U	A	A	C	A	A	A	C	C	A	A	C	C	A	A	C	U	U	U	C	G	A	U	C	U
1	0.058824	0.058824	0.058824	0.058824	0.058824	0.058824	0.058824	0.058824	0.058824	0.058824	0.058824	0.058824	0.058824	0.058824	0.058824	0.058824	0.058824	0.058824	0.058824	0.058824	0.058824	0.058824	0.058824	0.058824	0.058824	0.058824	0.058824	0.058824	0.058824	0.058824	0.058824	0.058824	0.058824	0.058824	0.058824	0.058824	0.058824	0.058824	0.058824	0.058824	0.058824
2		0.029412	0.029412	0.029412	0.029412	0.029412	0.029412	0.029412	0.029412	0.029412	0.029412	0.029412	0.029412	0.029412	0.029412	0.029412	0.029412	0.029412	0.029412	0.029412	0.029412	0.029412	0.029412	0.029412	0.029412	0.029412	0.029412	0.029412	0.029412	0.029412	0.029412	0.029412	0.029412	0.029412	0.029412
3		0.088235	0.088235	0.088235	0.088235	0.088235	0.088235	0.088235	0.088235	0.088235	0.088235	0.088235	0.088235	0.088235	0.088235	0.088235	0.088235	0.088235	0.088235	0.088235	0.088235	0.088235	0.088235	0.088235	0.088235	0.088235	0.088235	0.088235	0.088235	0.088235	0.088235	0.088235	0.088235	0.088235	0.088235	0.088235	0.088235	0.088235	0.088235
4		0.029412	0.029412	0.029412	0.029412	0.029412	0.029412	0.029412	0.029412	0.029412	0.029412	0.029412	0.029412	0.029412	0.029412	0.029412	0.029412	0.029412	0.029412	0.029412	0.029412	0.029412	0.029412	0.029412	0.029412	0.029412	0.029412	0.029412	0.029412	0.029412	0.029412	0.029412	0.029412	0.029412	0.029412	0.029412	0.029412	0.029412	0.029412	0.029412	0.029412	0.029412	0.029412	0.029412	0.029412	0.029412	0.029412	0.029412	0.029412
5			0.029412	0.029412	0.029412	0.029412	0.029412	0.029412	0.029412	0.029412	0.029412	0.029412	0.029412	0.029412	0.029412	0.029412	0.029412
6			0.029412	0.029412	0.029412	0.029412	0.029412	0.029412	0.029412	0.029412	0.029412	0.029412	0.029412	0.029412	0.029412	0.029412	0.029412	0.029412	0.029412	0.029412	0.029412	0.029412	0.029412	0.029412	0.029412	0.029412	0.029412	0.029412	0.029412
7				0.029412	0.029412	0.029412	0.029412	0.029412	0.029412	0.029412	0.029412	0.029412	0.029412	0.029412	0.029412	0.029412	0.029412	0.029412	0.029412	0.029412	0.029412	0.029412	0.029412	0.029412	0.029412	0.029412	0.029412	0.029412	0.029412	0.029412	0.029412	0.029412	0.029412	0.029412	0.029412	0.029412	0.029412	0.029412	0.029412	0.029412	0.029412	0.029412	0.029412
8					0.029412	0.029412	0.029412	0.029412	0.029412	0.029412	0.029412	0.029412	0.029412	0.029412	0.029412	0.029412	0.029412	0.029412	0.029412	0.029412	0.029412	0.029412	0.029412	0.029412	0.029412	0.029412	0.029412	0.029412	0.029412	0.029412	0.029412
9							0.764706	0.764706	0.764706	0.764706	0.764706	0.764706	0.764706	0.764706	0.764706	0.764706	0.764706	0.764706	0.764706	0.764706	0.764706	0.764706	0.764706	0.764706	0.764706	0.764706	0.764706	0.764706	0.764706	0.764706	0.764706	0.764706	0.764706
10																			0.029412	0.029412	0.029412	0.029412	0.029412	0.029412	0.029412	0.029412	0.029412	0.029412	0.029412	0.029412	0.029412	0.029412	0.029412
11																															0.029412	0.029412	0.029412	0.029412	0.029412	0.029412	0.029412
12																																0.705882	0.705882	0.705882	0.705882	0.705882	0.705882	0.705882	0.705882	0.705882	0.705882	0.705882	0.705882	0.705882	0.705882	0.705882	0.705882	0.705882	0.705882
13																																		0.029412	0.029412	0.029412	0.029412	0.029412	0.029412	0.029412	0.029412	0.029412	0.029412	0.029412	0.029412	0.029412	0.029412	0.029412	0.029412
14																																				0.029412	0.029412	0.029412	0.029412	0.029412	0.029412	0.029412	0.029412	0.029412	0.029412	0.029412	0.029412	0.029412	0.029412
15																																					0.294118	0.294118	0.294118	0.294118	0.294118	0.294118	0.294118	0.294118	0.294118	0.294118	0.294118	0.294118	0.294118
16																																										0.029412	0.029412	0.029412	0.029412	0.029412	0.029412	0.029412	0.029412
17																																													0.911765	0.911765	0.911765	0.911765	0.911765
18
19
20
21
22
23
24
25
26
27
28
	A	U	U	A	A	A	G	G	U	U	U	A	U	A	C	C	U	U	C	C	C	A	G	G	U	A	A	C	A	A	A	C	C	A	A	C	C	A	A	C	U	U	U	C	G	A	U	C	U
	1	2	3	4	5	6	7	8	9	10	11	12	13	14	15	16	17	18	19	20	21	22	23	24	25	26	27	28	29	30	31	32	33	34	35	36	37	38	39	40	41	42	43	44	45	46	47	48	49
[truncated: 244 more columns]

## Sheet: 5UTR (details)
			Residue
	No.	Nts range	First	Last	#Nts	Sequence	Secondary structure	#Groups	#Models in groups	#Models	Models
	1	1-41	1	41	41	AUUAAAGGUUUAUACCUUCCCAGGUAACAAACCAACCAACU	(((...(((((.(((((....)))))..)))))....)).)	1	Das[1]	1	5UTR-Das-03_1
	2	1-41	1	41	41	AUUAAAGGUUUAUACCUUCCCAGGUAACAAACCAACCAACU	(.(...(((((.(((((....)))))..))))).....).)	1	Das[1]	1	5UTR-Das-01_1
	3	2-35	2	35	34	UUAAAGGUUUAUACCUUCCCAGGUAACAAACCAA	((...(((((.(((((....)))))..)))))))	1	Bujnicki[1]	1	5UTR-Bujnicki-03
	4	2-39	2	39	38	UUAAAGGUUUAUACCUUCCCAGGUAACAAACCAACCAA	((...(((((.(((((....)))))..)))))....))	2	Bujnicki[1], Das[1]	2	5UTR-Bujnicki-02, 5UTR-Das-05_1
	5	2-39	2	39	38	UUAAAGGUUUAUACCUUCCCAGGUAACAAACCAACCAA	(....(((((.(((((....)))))..))))).....)	1	Bujnicki[1]	1	5UTR-Bujnicki-05
	6	2-69	2	69	68	UUAAAGGUUUAUACCUUCCCAGGUAACAAACCAACCAACUUUCGAUCUCUUGUAGAUCUGUUCUCUAA	(((..(((((.(((((..[.)))).).)))))....(((....(((((.....))))).)))...)))	1	Bujnicki[1]	1	5UTR-Bujnicki-01
	7	3-17	3	17	15	GAUCUCUUGUAGAUC	(((((.....)))))	1	Das[1]	1	5UTR-Das-02_1
	8	3-29	3	29	27	GGUUUAUACCUUCCCAGGUAACAAACC	(((((.(((((....)))))..)))))	1	Das[1]	1	5UTR-Das-04_1
	9	4-43	4	43	40	AAAGGUUUAUACCUUCCCAGGUAACAAACCAACCAACUUU	((.(((((.(((((....)))))..))))).(.....)))	1	Das[1]	1	5UTR-Das-04_1
	10	5-31	5	31	27	GGUUUAUACCUUCCCAGGUAACAAACC	(((((.(((((..[.)))).).)))))	1	Bujnicki[1]	1	5UTR-Bujnicki-01
	11	7-33	7	33	27	GGUUUAUACCUUCCCAGGUAACAAACC	(((((.(((((....)))))..)))))	3	Chen[8], Das[6], Szachniuk[9]	23	5UTR-Chen-6_1, 5UTR-Chen-6_10, 5UTR-Chen-6_4, 5UTR-Chen-6_5, 5UTR-Chen-6_6, 5UTR-Chen-6_7, 5UTR-Chen-6_8, 5UTR-Chen-6_9, 5UTR-Das-02_1, 5UTR-Das-06_1, 5UTR-Das-07_1, 5UTR-Das-08_1, 5UTR-Das-09_1, 5UTR-Das-10_1, RNAComposer-5UTRD_1, RNAComposer-5UTRD_2, RNAComposer-5UTRD_3, RNAComposer-5UTRD_4, RNAComposer-5UTRE1, RNAComposer-5UTRE2, RNAComposer-5UTRE3, RNAComposer-5UTRE4, RNAComposer-5UTRE5
	12	7-33	7	33	27	GGUUUAUACCUUCCCAGGUAACAAACC	(((((.(((((..[.)))))..)))))	1	Bujnicki[1]	1	5UTR-Bujnicki-04
	13	7-33	7	33	27	GGUUUAUACCUUCCCAGGUAACAAACC	(((((.((((......))))..)))))	1	Chen[1]	1	5UTR-Chen-6_2
	14	7-33	7	33	27	GGUUUAUACCUUCCCAGGUAACAAACC	(((((..((((....))))...)))))	1	Chen[1]	1	5UTR-Chen-6_3
	15	19-33	19	33	15	GUUCUCUAAACGAAC	((((.......))))	1	Das[1]	1	5UTR-Das-02_1
	16	31-37	31	37	7	ACCAACU	(.....)	1	Das[1]	1	5UTR-Das-04_1
	17	32-76	32	76	45	CUGCAGGCUGCUUACGGUUUCGUCCGUGUUGCAGCCGAUCAUCAG	((((.((((((.(((((......)))))..))))))).....)))	1	Szachniuk[3]	3	RNAComposer-5UTRD_1, RNAComposer-5UTRD_3, RNAComposer-5UTRD_4
	18	32-76	32	76	45	CUGCAGGCUGCUUACGGUUUCGUCCGUGUUGCAGCCGAUCAUCAG	((((.((((((..((((......))))...))))))).....)))	1	Szachniuk[1]	1	RNAComposer-5UTRD_2
	19	32-76	32	76	45	CUGCAGGCUGCUUACGGUUUCGUCCGUGUUGCAGCCGAUCAUCAG	(((.(((((((.((((((...).)))))..))))))..)...)))	1	Bujnicki[1]	1	5UTR-Bujnicki-02
	20	32-76	32	76	45	CUGCAGGCUGCUUACGGUUUCGUCCGUGUUGCAGCCGAUCAUCAG	(((.(((((((.(((((......)))))..))))))..)))...)	1	Bujnicki[1]	1	5UTR-Bujnicki-05
	21	32-76	32	76	45	CUGCAGGCUGCUUACGGUUUCGUCCGUGUUGCAGCCGAUCAUCAG	(((.(((((((.(((((......)))))..))))))..)...)))	1	Bujnicki[3]	3	5UTR-Bujnicki-01, 5UTR-Bujnicki-03, 5UTR-Bujnicki-04
	22	32-76	32	76	45	CUGCAGGCUGCUUACGGUUUCGUCCGUGUUGCAGCCGAUCAUCAG	(((..((((((.(((((......)))))..))))))......)))	1	Szachniuk[5]	5	RNAComposer-5UTRE1, RNAComposer-5UTRE2, RNAComposer-5UTRE3, RNAComposer-5UTRE4, RNAComposer-5UTRE5
	23	32-76	32	76	45	CUGCAGGCUGCUUACGGUUUCGUCCGUGUUGCAGCCGAUGAUCAG	((((.((((((.(((((......)))))..))))))).....)))	1	Das[9]	9	5UTR-Das-01_1, 5UTR-Das-03_1, 5UTR-Das-04_1, 5UTR-Das-05_1, 5UTR-Das-06_1, 5UTR-Das-07_1, 5UTR-Das-08_1, 5UTR-Das-09_1, 5UTR-Das-10_1
	24	32-76	32	76	45	CUGCAGGCUGCUUACGGUUUCGUCCGUGUUGCAGCCGAUGAUCAG	(((([((((((.(((((......)))))..))))))).]...)))	1	Das[1]	1	5UTR-Das-02_1
	25	34-67	34	67	34	AACCAACUUUCGAUCUCUUGUAGAUCUGUUCUCU	(...(((....((((((..).))))).)))...)	1	Bujnicki[1]	1	5UTR-Bujnicki-04
	26	36-61	36	61	26	AACUUUCGAUCUCUUGUAGAUCUGUU	(((....(((((.....))))).)))	1	Bujnicki[1]	1	5UTR-Bujnicki-01
	27	37-67	37	67	31	GGCUGCUUACGGUUUCGUCCGUGUUGCAGCC	((((((.(((((......)))))..))))))	1	Chen[9]	9	5UTR-Chen-6_1, 5UTR-Chen-6_10, 5UTR-Chen-6_2, 5UTR-Chen-6_3, 5UTR-Chen-6_5, 5UTR-Chen-6_6, 5UTR-Chen-6_7, 5UTR-Chen-6_8, 5UTR-Chen-6_9
	28	37-67	37	67	31	GGCUGCUUACGGUUUCGUCCGUGUUGCAGCC	((((((..((((......))))...))))))	1	Chen[1]	1	5UTR-Chen-6_4
	29	42-82	42	82	41	UUCGAUCUCUUGUAGAUCUGUUCUCUAAACGAACUUUAAAA	(..(((((.....))))).((((.......))))......)	1	Das[1]	1	5UTR-Das-02_1
	30	45-59	45	59	15	GAUCUCUUGUAGAUC	((((((..).)))))	1	Chen[10]	10	5UTR-Chen-6_1, 5UTR-Chen-6_10, 5UTR-Chen-6_2, 5UTR-Chen-6_3, 5UTR-Chen-6_4, 5UTR-Chen-6_5, 5UTR-Chen-6_6, 5UTR-Chen-6_7, 5UTR-Chen-6_8, 5UTR-Chen-6_9
	31	45-59	45	59	15	GAUCUCUUGUAGAUC	(((((.....)))))	2	Das[9], Szachniuk[9]	18	5UTR-Das-01_1, 5UTR-Das-03_1, 5UTR-Das-04_1, 5UTR-Das-05_1, 5UTR-Das-06_1, 5UTR-Das-07_1, 5UTR-Das-08_1, 5UTR-Das-09_1, 5UTR-Das-10_1, RNAComposer-5UTRD_1, RNAComposer-5UTRD_2, RNAComposer-5UTRD_3, RNAComposer-5UTRD_4, RNAComposer-5UTRE1, RNAComposer-5UTRE2, RNAComposer-5UTRE3, RNAComposer-5UTRE4, RNAComposer-5UTRE5
	32	45-59	45	59	15	GAUCUCUUGUAGAUC	(((((.[.[[)))))	1	Bujnicki[3]	3	5UTR-Bujnicki-02, 5UTR-Bujnicki-03, 5UTR-Bujnicki-05
	33	61-75	61	75	15	GUUCUCUAAACGAAC	((((.......))))	3	Chen[8], Das[9], Szachniuk[9]	26	5UTR-Chen-6_1, 5UTR-Chen-6_10, 5UTR-Chen-6_2, 5UTR-Chen-6_3, 5UTR-Chen-6_4, 5UTR-Chen-6_5, 5UTR-Chen-6_7, 5UTR-Chen-6_9, 5UTR-Das-01_1, 5UTR-Das-03_1, 5UTR-Das-04_1, 5UTR-Das-05_1, 5UTR-Das-06_1, 5UTR-Das-07_1, 5UTR-Das-08_1, 5UTR-Das-09_1, 5UTR-Das-10_1, RNAComposer-5UTRD_1, RNAComposer-5UTRD_2, RNAComposer-5UTRD_3, RNAComposer-5UTRD_4, RNAComposer-5UTRE1, RNAComposer-5UTRE2, RNAComposer-5UTRE3,…
	34	61-75	61	75	15	GUUCUCUAAACGAAC	((((...}}}.))))	1	Bujnicki[3]	3	5UTR-Bujnicki-02, 5UTR-Bujnicki-03, 5UTR-Bujnicki-05
	35	61-75	61	75	15	GUUCUCUAAACGAAC	(((.........)))	1	Chen[2]	2	5UTR-Chen-6_6, 5UTR-Chen-6_8
	36	73-106	73	106	34	UCAGCACAUCUAGGUUUCGUCCGGGUGUGACCGA	((.((((((((.((......))))))))).).))	1	Chen[9]	9	5UTR-Chen-6_1, 5UTR-Chen-6_2, 5UTR-Chen-6_3, 5UTR-Chen-6_4, 5UTR-Chen-6_5, 5UTR-Chen-6_6, 5UTR-Chen-6_7, 5UTR-Chen-6_8, 5UTR-Chen-6_9
	37	73-106	73	106	34	UCAGCACAUCUAGGUUUCGUCCGGGUGUGACCGA	(...(((((((.((......)))))))))....)	1	Chen[1]	1	5UTR-Chen-6_10
	38	73-134	73	134	62	AACUUUAAAAUCUGUGUGGCUGUCACUCGGCUGCAUGCUUAGUGCACUCACGCAGUAUAAUU	((.((..(.(.((((((((.((.((((.(((.....))).)))))).))))))))).)))))	1	Bujnicki[1]	1	5UTR-Bujnicki-04
	39	73-134	73	134	62	AACUUUAAAAUCUGUGUGGCUGUCACUCGGCUGCAUGCUUAGUGCACUCACGCAGUAUAAUU	((.(.((..(.((((((((.((.((((.(((.....))).)))))).))))))))).)))))	1	Bujnicki[1]	1	5UTR-Bujnicki-01
	40	77-101	77	101	25	CACAUCUAGGUUUCGUCCGGGUGUG	(((((((.(((...))).)))))))	1	Bujnicki[2]	2	5UTR-Bujnicki-01, 5UTR-Bujnicki-03
	41	77-101	77	101	25	CACAUCUAGGUUUCGUCCGGGUGUG	(((((((.(((...).)))))))))	1	Bujnicki[1]	1	5UTR-Bujnicki-02
	42	77-101	77	101	25	CACAUCUAGGUUUCGUCCGGGUGUG	(((((((.((......)))))))))	3	Bujnicki[1], Das[10], Szachniuk[5]	16	5UTR-Bujnicki-05, 5UTR-Das-01_1, 5UTR-Das-02_1, 5UTR-Das-03_1, 5UTR-Das-04_1, 5UTR-Das-05_1, 5UTR-Das-06_1, 5UTR-Das-07_1, 5UTR-Das-08_1, 5UTR-Das-09_1, 5UTR-Das-10_1, RNAComposer-5UTRD_1, RNAComposer-5UTRE1, RNAComposer-5UTRE2, RNAComposer-5UTRE3, RNAComposer-5UTRE5
	43	77-101	77	101	25	CACAUCUAGGUUUCGUCCGGGUGUG	((((((..((......)).))))))	1	Szachniuk[1]	1	RNAComposer-5UTRD_3
	44	77-101	77	101	25	CACAUCUAGGUUUCGUCCGGGUGUG	((((.((.((......)))).))))	2	Bujnicki[1], Szachniuk[3]	4	5UTR-Bujnicki-04, RNAComposer-5UTRD_2, RNAComposer-5UTRD_4, RNAComposer-5UTRE4
	45	77-136	77	136	60	UUAAAAUCUGUGUGGCUGUCACUCGGCUGCAUGCUUAGUGCACUCACGCAGUAUAAUUAA	((((.((((((((((.((.((((.(((.....))).))))))).))))))).))..))))	1	Bujnicki[1]	1	5UTR-Bujnicki-02
	46	77-136	77	136	60	UUAAAAUCUGUGUGGCUGUCACUCGGCUGCAUGCUUAGUGCACUCACGCAGUAUAAUUAA	((((.((((((((((.((.((((.(((.....))).)))))).)))))))).))..))))	1	Bujnicki[2]	2	5UTR-Bujnicki-03, 5UTR-Bujnicki-05
	47	77-136	77	136	60	UUAAAAUCUGUGUGGCUGUCACUCGGCUGCAUGCUUAGUGCACUCACGCAGUAUAAUUAA	((((..((((((((..((.((((.(((.....))).))))))..))))))).)...))))	1	Szachniuk[1]	1	RNAComposer-5UTRE4
	48	77-136	77	136	60	UUAAAAUCUGUGUGGCUGUCACUCGGCUGCAUGCUUAGUGCACUCACGCAGUAUAAUUAA	((((...(((.((((.((.((((.(((.....))).)))))).)))).))).....))))	1	Szachniuk[1]	1	RNAComposer-5UTRE2
	49	84-127	84	127	44	CUGUGUGGCUGUCACUCGGCUGCAUGCUUAGUGCACUCACGCAG	((((((((.((.((((.(((.....))).)))))).))))))))	2	Das[10], Szachniuk[5]	15	5UTR-Das-01_1, 5UTR-Das-02_1, 5UTR-Das-03_1, 5UTR-Das-04_1, 5UTR-Das-05_1, 5UTR-Das-06_1, 5UTR-Das-07_1, 5UTR-Das-08_1, 5UTR-Das-09_1, 5UTR-Das-10_1, RNAComposer-5UTRD_1, RNAComposer-5UTRD_2, RNAComposer-5UTRD_3, RNAComposer-5UTRD_4, RNAComposer-5UTRE1
	50	84-127	84	127	44	CUGUGUGGCUGUCACUCGGCUGCAUGCUUAGUGCACUCACGCAG	(((((((..((.((((.(((.....))).))))))..)))))))	2	Chen[10], Szachniuk[1]	11	5UTR-Chen-6_1, 5UTR-Chen-6_10, 5UTR-Chen-6_2, 5UTR-Chen-6_3, 5UTR-Chen-6_4, 5UTR-Chen-6_5, 5UTR-Chen-6_6, 5UTR-Chen-6_7, 5UTR-Chen-6_8, 5UTR-Chen-6_9, RNAComposer-5UTRE5
	51	84-127	84	127	44	CUGUGUGGCUGUCACUCGGCUGCAUGCUUAGUGCACUCACGCAG	(((.((((.((.((((.(((.....))).)))))).)))).)))	1	Szachniuk[1]	1	RNAComposer-5UTRE3
	52	102-111	102	111	10	ACCGAAAGGU	(((....)))	3	Bujnicki[5], Das[10], Szachniuk[9]	24	5UTR-Bujnicki-01, 5UTR-Bujnicki-02, 5UTR-Bujnicki-03, 5UTR-Bujnicki-04, 5UTR-Bujnicki-05, 5UTR-Das-01_1, 5UTR-Das-02_1, 5UTR-Das-03_1, 5UTR-Das-04_1, 5UTR-Das-05_1, 5UTR-Das-06_1, 5UTR-Das-07_1, 5UTR-Das-08_1, 5UTR-Das-09_1, 5UTR-Das-10_1, RNAComposer-5UTRD_1, RNAComposer-5UTRD_2, RNAComposer-5UTRD_3, RNAComposer-5UTRD_4, RNAComposer-5UTRE1, RNAComposer-5UTRE2, RNAComposer-5UTRE3, RNAComposer-5UT…
	53	128-146	128	146	19	UAUAAUUAAUAACUAAUUA	(..(((((.....))))))	2	Das[5], Szachniuk[4]	9	5UTR-Das-04_1, 5UTR-Das-05_1, 5UTR-Das-06_1, 5UTR-Das-07_1, 5UTR-Das-08_1, RNAComposer-5UTRD_1, RNAComposer-5UTRD_2, RNAComposer-5UTRD_3, RNAComposer-5UTRD_4
	54	130-146	130	146	17	UAAUUAAUAACUAAUUA	((((((.....))))))	3	Chen[10], Das[1], Szachniuk[2]	13	5UTR-Chen-6_1, 5UTR-Chen-6_10, 5UTR-Chen-6_2, 5UTR-Chen-6_3, 5UTR-Chen-6_4, 5UTR-Chen-6_5, 5UTR-Chen-6_6, 5UTR-Chen-6_7, 5UTR-Chen-6_8, 5UTR-Chen-6_9, 5UTR-Das-03_1, RNAComposer-5UTRE1, RNAComposer-5UTRE3
	55	131-145	131	145	15	AAUUAAUAACUAAUU	(((((.....)))))	2	Das[4], Szachniuk[1]	5	5UTR-Das-01_1, 5UTR-Das-02_1, 5UTR-Das-09_1, 5UTR-Das-10_1, RNAComposer-5UTRE5
	56	151-293	151	293	143	CGUUGACAGGACACGAGUAACUCGUCUAUCUUCUGCAGGCUGCUUACGGUUUCGUCCGUGUUGCAGCCGAUCAUCAGCACAUCUAGGUUUCGUCCGGGUGUGACCGAAAGGUAAGAUGGAGAGCCUUGUCCCUGGUUUCAACG	((((((((((..(((((...(((.((((((((((((.((((((.(((((......)))))..))))))).....)))(((((((.((......)))))))))(((....)))))))))))))).))))).))))...))))))	1	Szachniuk[1]	1	RNAComposer-5UTRD_1
	57	151-293	151	293	143	CGUUGACAGGACACGAGUAACUCGUCUAUCUUCUGCAGGCUGCUUACGGUUUCGUCCGUGUUGCAGCCGAUCAUCAGCACAUCUAGGUUUCGUCCGGGUGUGACCGAAAGGUAAGAUGGAGAGCCUUGUCCCUGGUUUCAACG	((((((((((..(((((...(((.((((((((((((.((((((.(((((......)))))..))))))).....)))((((((..((......)).))))))(((....)))))))))))))).))))).))))...))))))	1	Szachniuk[1]	1	RNAComposer-5UTRD_3
	58	151-293	151	293	143	CGUUGACAGGACACGAGUAACUCGUCUAUCUUCUGCAGGCUGCUUACGGUUUCGUCCGUGUUGCAGCCGAUCAUCAGCACAUCUAGGUUUCGUCCGGGUGUGACCGAAAGGUAAGAUGGAGAGCCUUGUCCCUGGUUUCAACG	((((((((((..(((((...(((.((((((((((((.((((((.(((((......)))))..))))))).....)))((((.((.((......)))).))))(((....)))))))))))))).))))).))))...))))))	1	Szachniuk[1]	1	RNAComposer-5UTRD_4
	59	151-293	151	293	143	CGUUGACAGGACACGAGUAACUCGUCUAUCUUCUGCAGGCUGCUUACGGUUUCGUCCGUGUUGCAGCCGAUCAUCAGCACAUCUAGGUUUCGUCCGGGUGUGACCGAAAGGUAAGAUGGAGAGCCUUGUCCCUGGUUUCAACG	((((((((((..(((((...(((.((((((((((((.((((((..((((......))))...))))))).....)))((((.((.((......)))).))))(((....)))))))))))))).))))).))))...))))))	1	Szachniuk[1]	1	RNAComposer-5UTRD_2
	60	151-293	151	293	143	CGUUGACAGGACACGAGUAACUCGUCUAUCUUCUGCAGGCUGCUUACGGUUUCGUCCGUGUUGCAGCCGAUCAUCAGCACAUCUAGGUUUCGUCCGGGUGUGACCGAAAGGUAAGAUGGAGAGCCUUGUCCCUGGUUUCAACG	((((((((((..(((((...(((.(((((((((((.(((((((.(((((......)))))..))))))..)...)))(((((((.(((...))).)))))))(((....)))))))))))))).))))).))).).).)))))	1	Bujnicki[2]	2	5UTR-Bujnicki-01, 5UTR-Bujnicki-03
	61	151-293	151	293	143	CGUUGACAGGACACGAGUAACUCGUCUAUCUUCUGCAGGCUGCUUACGGUUUCGUCCGUGUUGCAGCCGAUCAUCAGCACAUCUAGGUUUCGUCCGGGUGUGACCGAAAGGUAAGAUGGAGAGCCUUGUCCCUGGUUUCAACG	((((((((((..(((((...(((.(((((((((((..((((((.(((((......)))))..))))))......)))(((((((.((......)))))))))(((....)))))))))))))).))))).))))...))))))	1	Szachniuk[4]	4	RNAComposer-5UTRE1, RNAComposer-5UTRE2, RNAComposer-5UTRE3, RNAComposer-5UTRE5
	62	151-293	151	293	143	CGUUGACAGGACACGAGUAACUCGUCUAUCUUCUGCAGGCUGCUUACGGUUUCGUCCGUGUUGCAGCCGAUCAUCAGCACAUCUAGGUUUCGUCCGGGUGUGACCGAAAGGUAAGAUGGAGAGCCUUGUCCCUGGUUUCAACG	((((((((((..(((((...(((.(((((((((((..((((((.(((((......)))))..))))))......)))((((.((.((......)))).))))(((....)))))))))))))).))))).))))...))))))	1	Szachniuk[1]	1	RNAComposer-5UTRE4
	63	151-293	151	293	143	CGUUGACAGGACACGAGUAACUCGUCUAUCUUCUGCAGGCUGCUUACGGUUUCGUCCGUGUUGCAGCCGAUCAUCAGCACAUCUAGGUUUCGUCCGGGUGUGACCGAAAGGUAAGAUGGAGAGCCUUGUCCCUGGUUUCAACG	((((((((((..(((((...(((.((((((((((...((((((.(((((......)))))..)))))).....((.((((((((.((......))))))))).).))..)).))))))))))).))))).))))...))))))	1	Chen[4]	4	5UTR-Chen-6_2, 5UTR-Chen-6_3, 5UTR-Chen-6_5, 5UTR-Chen-6_6
	64	151-293	151	293	143	CGUUGACAGGACACGAGUAACUCGUCUAUCUUCUGCAGGCUGCUUACGGUUUCGUCCGUGUUGCAGCCGAUCAUCAGCACAUCUAGGUUUCGUCCGGGUGUGACCGAAAGGUAAGAUGGAGAGCCUUGUCCCUGGUUUCAACG	((((((((((..(((((...(((.((((((((((...((((((.(((((......)))))..)))))).....(...(((((((.((......)))))))))....)..)).))))))))))).))))).))))...))))))	1	Chen[1]	1	5UTR-Chen-6_10
	65	151-293	151	293	143	CGUUGACAGGACACGAGUAACUCGUCUAUCUUCUGCAGGCUGCUUACGGUUUCGUCCGUGUUGCAGCCGAUCAUCAGCACAUCUAGGUUUCGUCCGGGUGUGACCGAAAGGUAAGAUGGAGAGCCUUGUCCCUGGUUUCAACG	((((((((((..(((((...(((.((((((((((...((((((..((((......))))...)))))).....((.((((((((.((......))))))))).).))..)).))))))))))).))))).))))...))))))	1	Chen[1]	1	5UTR-Chen-6_4
	66	151-293	151	293	143	CGUUGACAGGACACGAGUAACUCGUCUAUCUUCUGCAGGCUGCUUACGGUUUCGUCCGUGUUGCAGCCGAUCAUCAGCACAUCUAGGUUUCGUCCGGGUGUGACCGAAAGGUAAGAUGGAGAGCCUUGUCCCUGGUUUCAACG	((((((((((..(((((...(((.(((((((((....((((((.(((((......)))))..)))))).....((.((((((((.((......))))))))).).))...).))))))))))).))))).))))...))))))	1	Chen[2]	2	5UTR-Chen-6_7, 5UTR-Chen-6_9
	67	151-293	151	293	143	CGUUGACAGGACACGAGUAACUCGUCUAUCUUCUGCAGGCUGCUUACGGUUUCGUCCGUGUUGCAGCCGAUCAUCAGCACAUCUAGGUUUCGUCCGGGUGUGACCGAAAGGUAAGAUGGAGAGCCUUGUCCCUGGUUUCAACG	((((((((((..(((((...(((.((((((.(((...((((((.(((((......)))))..)))))).....((.((((((((.((......))))))))).).))..)).).))))))))).))))).))))...))))))	1	Chen[1]	1	5UTR-Chen-6_1
	68	151-293	151	293	143	CGUUGACAGGACACGAGUAACUCGUCUAUCUUCUGCAGGCUGCUUACGGUUUCGUCCGUGUUGCAGCCGAUCAUCAGCACAUCUAGGUUUCGUCCGGGUGUGACCGAAAGGUAAGAUGGAGAGCCUUGUCCCUGGUUUCAACG	((((((((((..(((((...(((.((((((.((....((((((.(((((......)))))..)))))).....((.((((((((.((......))))))))).).))...).).))))))))).))))).))))...))))))	1	Chen[1]	1	5UTR-Chen-6_8
	69	151-293	151	293	143	CGUUGACAGGACACGAGUAACUCGUCUAUCUUCUGCAGGCUGCUUACGGUUUCGUCCGUGUUGCAGCCGAUCAUCAGCACAUCUAGGUUUCGUCCGGGUGUGACCGAAAGGUAAGAUGGAGAGCCUUGUCCCUGGUUUCAACG	((((((((((..((.((...(((.(((((((((((.(((((((.((((((...).)))))..))))))..)...)))(((((((.(((...).)))))))))(((....)))))))))))))).)).)).))))...))))))	1	Bujnicki[1]	1	5UTR-Bujnicki-02
	70	151-293	151	293	143	CGUUGACAGGACACGAGUAACUCGUCUAUCUUCUGCAGGCUGCUUACGGUUUCGUCCGUGUUGCAGCCGAUCAUCAGCACAUCUAGGUUUCGUCCGGGUGUGACCGAAAGGUAAGAUGGAGAGCCUUGUCCCUGGUUUCAACG	((((((((((..((.((...(((.((.((((((((.(((((((.(((((......)))))..))))))..)))...)(((((((.((......)))))))))(((....)))))))).))))).)).)).))))...))))))	1	Bujnicki[1]	1	5UTR-Bujnicki-05
	71	151-293	151	293	143	CGUUGACAGGACACGAGUAACUCGUCUAUCUUCUGCAGGCUGCUUACGGUUUCGUCCGUGUUGCAGCCGAUCAUCAGCACAUCUAGGUUUCGUCCGGGUGUGACCGAAAGGUAAGAUGGAGAGCCUUGUCCCUGGUUUCAACG	((((((((((...((((...(((.((.((((((((.(((((((.(((((......)))))..))))))..)...)))((((.((.((......)))).))))(((....)))))))).))))).))))..))))...))))))	1	Bujnicki[1]	1	5UTR-Bujnicki-04
	72	151-293	151	293	143	CGUUGACAGGACACGAGUAACUCGUCUAUCUUCUGCAGGCUGCUUACGGUUUCGUCCGUGUUGCAGCCGAUGAUCAGCACAUCUAGGUUUCGUCCGGGUGUGACCGAAAGGUAAGAUGGAGAGCCUUGUCCCUGGUUUCAACG	((((((((((..(((((...(((.((((((((((((.((((((.(((((......)))))..))))))).....)))(((((((.((......)))))))))(((....)))))))))))))).))))).))))...))))))	1	Das[8]	8	5UTR-Das-01_1, 5UTR-Das-03_1, 5UTR-Das-04_1, 5UTR-Das-06_1, 5UTR-Das-07_1, 5UTR-Das-08_1, 5UTR-Das-09_1, 5UTR-Das-10_1
	73	151-293	151	293	143	CGUUGACAGGACACGAGUAACUCGUCUAUCUUCUGCAGGCUGCUUACGGUUUCGUCCGUGUUGCAGCCGAUGAUCAGCACAUCUAGGUUUCGUCCGGGUGUGACCGAAAGGUAAGAUGGAGAGCCUUGUCCCUGGUUUCAACG	((((((((((..(((((...(((.(((((((((((([((((((.(((((......)))))..))))))).]...)))(((((((.((......)))))))))(((....)))))))))))))).))))).))))...))))))	1	Das[1]	1	5UTR-Das-02_1
	74	151-293	151	293	143	CGUUGACAGGACACGAGUAACUCGUCUAUCUUCUGCAGGCUGCUUACGGUUUCGUCCGUGUUGCAGCCGAUGAUCAGCACAUCUAGGUUUCGUCCGGGUGUGACCGAAAGGUAAGAUGGAGAGCCUUGUCCCUGGUUUCAACG	((((((((((..(((((...(((..(((((((((((.((((((.(((((......)))))..))))))).....)))(((((((.((......)))))))))(((....)))))))))).))).))))).))))...))))))	1	Das[1]	1	5UTR-Das-05_1
