# Supplementary material for: Computational Pipeline for Reference-Free Comparative Analysis of RNA 3D Structures Applied to SARS-CoV-2 UTR Models
Source: Int J Mol Sci. 2022 Aug 25;23(17):9630. doi: 10.3390/ijms23179630 (PMC9455975; doi:10.3390/ijms23179630)
Supplement: Supplementary file 1 [file ijms-23-09630-s001.zip › Table_S5b.xls]

## Sheet: 3UTR (summary)
Table S5b. Results of the secondary structure-based identification of the RNA domains in the SARS-CoV-2 3'-UTR models.
			Residue
	No.	Nts range	First	Last	#Nts	#Groups	#Models in groups	#Models	Models	Sequence and secondary structures
	1	4-87	4	87	84	1	Ding[1]	1	3UTR-Ding#2	CAUGCAGACCACACAAGGCAGAUGGGCUAUAUAAACGUUUUCGCUUUUCCGUUUACGAUAUAUAGUCUACUCUUGUGCAGAAUG (..........((((((..((.(((((((((((..(((...((......))...))).)))))))))))))))))))......)
	2	5-90	5	90	86	1	Bujnicki[5]	5	3UTR-Bujnicki-01, 3UTR-Bujnicki-02, 3UTR-Bujnicki-03, 3UTR-Bujnicki-04, 3UTR-Bujnicki-05	AUGCAGACCACACAAGGCAGAUGGGCUAUAUAAACGUUUUCGCUUUUCCGUUUACGAUAUAUAGUCUACUCUUGUGCAGAAUGAAU ((.((..(..((((((..((.(((((((((((..(((...((......))...))).)))))))))))))))))))..)..)).)) ((.((..(..(((((.(.(..((((((((((.(.(((...((......))...))).))))))))))).)))))))..)..)).)) ((.((..(..(((((...((.((((((((((.(.(((...((......))...))).))))))))))))).)))))..)..)).)) ((.((...(...(((((.((.(((((((((((..(((...((......)).…
	3	10-22	10	22	13	2	Chen[5], Das[2]	7	3UTR-Chen-2#1, 3UTR-Chen-2#2, 3UTR-Chen-2#3, 3UTR-Chen-2#4, 3UTR-Chen-2#5, 3UTR-Das-01#1, 3UTR-Das-05#1	GACCACACAAGGC (.((......))) (.(.......).)
	4	10-17	10	17	8	1	Das[2]	2	3UTR-Das-03#1, 3UTR-Das-08#1	GACCACAC (......)
	5	13-20	13	20	8	1	Das[1]	1	3UTR-Das-04#1	CACACAAG (......)
	6	15-80	15	80	66	3	Chen[5], Ding[9], Szachniuk[5]	19	3UTR-Chen-1#1, 3UTR-Chen-1#2, 3UTR-Chen-1#3, 3UTR-Chen-1#4, 3UTR-Chen-1#5, 3UTR-Ding#1, 3UTR-Ding#10, 3UTR-Ding#3, 3UTR-Ding#4, 3UTR-Ding#5, 3UTR-Ding#6, 3UTR-Ding#7, 3UTR-Ding#8, 3UTR-Ding#9, RNAComposer-3UTRSA1#1, RNAComposer-3UTRSA1#2, RNAComposer-3UTRSA1#3, RNAComposer-3UTRSA1#4, RNAComposer-3UTRSA1#5	CACAAGGCAGAUGGGCUAUAUAAACGUUUUCGCUUUUCCGUUUACGAUAUAUAGUCUACUCUUGUG (((((((....(((((((((((..(((...((......))...))).))))))))))).))))))) (((((((....(((((((((((..(((...(........)...))).))))))))))).))))))) (((((((....(((((((((((..(((....(......)....))).))))))))))).))))))) (((((((....(((((((((((..(((................))).))))))))))).))))))) (((((((.....((((((((((..(((...((......))...))).))))))))))..)))))…
	7	15-20	15	20	6	1	Das[1]	1	3UTR-Das-06#1	CACAAG (....)
	8	23-74	23	74	52	1	Das[2]	2	3UTR-Das-07#1, 3UTR-Das-10#1	AGAUGGGCUAUAUAAACGUUUUCGCUUUUCCGUUUACGAUAUAUAGUCUACU ((.(((((((((((..(((...((......))...))).)))))))))))))
	9	24-74	24	74	51	2	Chen[1], Das[3]	4	3UTR-Chen-2#3, 3UTR-Das-02#1, 3UTR-Das-04#1, 3UTR-Das-08#1	GAUGGGCUAUAUAAACGUUUUCGCUUUUCCGUUUACGAUAUAUAGUCUACU (.(((((((((((..(((...((......))...))).))))))))))).)
	10	24-73	24	73	50	1	Das[1]	1	3UTR-Das-09#1	GAUGGGCUAUAUAAACGUUUUCGCUUUUCCGUUUACGAUAUAUAGUCUAC (.(((((((((((..(((...((......))...))).))))))))))))
	11	26-72	26	72	47	2	Chen[4], Das[4]	8	3UTR-Chen-2#1, 3UTR-Chen-2#2, 3UTR-Chen-2#4, 3UTR-Chen-2#5, 3UTR-Das-01#1, 3UTR-Das-03#1, 3UTR-Das-05#1, 3UTR-Das-06#1	UGGGCUAUAUAAACGUUUUCGCUUUUCCGUUUACGAUAUAUAGUCUA (((((((((((..(((...((......))...))).))))))))))) (((((((((((..(((....(......)....))).)))))))))))
	12	73-124	73	124	52	2	Chen[4], Das[9]	13	3UTR-Chen-2#1, 3UTR-Chen-2#2, 3UTR-Chen-2#4, 3UTR-Chen-2#5, 3UTR-Das-01#1, 3UTR-Das-02#1, 3UTR-Das-03#1, 3UTR-Das-04#1, 3UTR-Das-05#1, 3UTR-Das-06#1, 3UTR-Das-07#1, 3UTR-Das-08#1, 3UTR-Das-09#1	CUCUUGUGCAGAAUGAAUUCUCGUAACUACAUAGCACAAGUAGAUGUAGUUA ..[[[[[[[.......((((((.(((((((((.]]]]]]]...))))))))) .[[[[[[[[.......((((((.(((((((((.]]]]]]].].)))))))))
	13	75-124	75	124	50	1	Chen[1]	1	3UTR-Chen-2#3	CUUGUGCAGAAUGAAUUCUCGUAACUACAUAGCACAAGUAGAUGUAGUUA [[[[[[[.......((((((.((((((((..]]]]]]]....))))))))
	14	87-337	87	337	251	1	Das[1]	1	3UTR-Das-10#1	GAAUUCUCGUAACUACAUAGCACAAGUAGAUGUAGUUAACUUUAAUCUCACAUAGCAAUCUUUAAUCAGUGUGUAACAUUAGGGAGGACUUGAAAGAGCCACCACAUUUUCACCGAGGCCACGCGGAGUACGAUCGAGUGUACAGUGAACAAUGCUAGGGAGAGCUGCCUAUAUGGAAGAGCCCUAAUGUGUAAAAUUAAUUUUAGUAGUGCUAUCCCCAUGUGAUUUUAAUAGCUUCUUAGGAGAAUGAC (.((((((.(((((((((.]]]]]]]...))))))))).(.((((..((((((((((..((..(((.(((...(((((((((((.((.(((....)))))....(((((((((.(..((..((((.....))..))...)).).)))…
	15	88-334	88	334	247	1	Das[1]	1	3UTR-Das-05#1	AAUUCUCGUAACUACAUAGCACAAGUAGAUGUAGUUAACUUUAAUCUCACAUAGCAAUCUUUAAUCAGUGUGUAACAUUAGGGAGGACUUGAAAGAGCCACCACAUUUUCACCGAGGCCACGCGGAGUACGAUCGAGUGUACAGUGAACAAUGCUAGGGAGAGCUGCCUAUAUGGAAGAGCCCUAAUGUGUAAAAUUAAUUUUAGUAGUGCUAUCCCCAUGUGAUUUUAAUAGCUUCUUAGGAGAAU (.(((((.(((((((((.]]]]]]]...)))))))))...((((..((((((((((..((..(((.(((.....(((((((((.((.(((....)))))....(((((((((....(((.((((.....))..)).).))...))))).))…
	16	89-334	89	334	246	4	Chen[10], Das[8], Ding[8], Szachniuk[5]	31	3UTR-Chen-1#1, 3UTR-Chen-1#2, 3UTR-Chen-1#3, 3UTR-Chen-1#4, 3UTR-Chen-1#5, 3UTR-Chen-2#1, 3UTR-Chen-2#2, 3UTR-Chen-2#3, 3UTR-Chen-2#4, 3UTR-Chen-2#5, 3UTR-Das-01#1, 3UTR-Das-02#1, 3UTR-Das-03#1, 3UTR-Das-04#1, 3UTR-Das-06#1, 3UTR-Das-07#1, 3UTR-Das-08#1, 3UTR-Das-09#1, 3UTR-Ding#10, 3UTR-Ding#2, 3UTR-Ding#3, 3UTR-Ding#4, 3UTR-Ding#5, 3UTR-Ding#6, 3UTR-Ding#7, 3UTR-Ding#9, RNAComposer-3UTRSA1#1, R…	AUUCUCGUAACUACAUAGCACAAGUAGAUGUAGUUAACUUUAAUCUCACAUAGCAAUCUUUAAUCAGUGUGUAACAUUAGGGAGGACUUGAAAGAGCCACCACAUUUUCACCGAGGCCACGCGGAGUACGAUCGAGUGUACAGUGAACAAUGCUAGGGAGAGCUGCCUAUAUGGAAGAGCCCUAAUGUGUAAAAUUAAUUUUAGUAGUGCUAUCCCCAUGUGAUUUUAAUAGCUUCUUAGGAGAAU ((((((.(((((((((.((....))..))))))))).((((((..((((((((((..((..(((.(((.....(((((((((.((.(((....))))).((((((((((((...((((.((((.....))..)).).)).).))))).))))…
										#VALUE!
	17	90-333	90	333	244	1	Ding[2]	2	3UTR-Ding#1, 3UTR-Ding#8	UUCUCGUAACUACAUAGCACAAGUAGAUGUAGUUAACUUUAAUCUCACAUAGCAAUCUUUAAUCAGUGUGUAACAUUAGGGAGGACUUGAAAGAGCCACCACAUUUUCACCGAGGCCACGCGGAGUACGAUCGAGUGUACAGUGAACAAUGCUAGGGAGAGCUGCCUAUAUGGAAGAGCCCUAAUGUGUAAAAUUAAUUUUAGUAGUGCUAUCCCCAUGUGAUUUUAAUAGCUUCUUAGGAGAA (((.(.(((((((((...........))))))))).((......((..(((.((..((..(((..((.(((.((((((((..((.(((....)))))........(((((....((..((((.....))..))...))...)))))....(((.…
	18	91-130	91	130	40	1	Bujnicki[2]	2	3UTR-Bujnicki-01, 3UTR-Bujnicki-05	UCUCGUAACUACAUAGCACAAGUAGAUGUAGUUAACUUUA (...((((((((((.((....))..)))))))).))...) (...((((((((((..[[[[.[...))))))))).)...)
	19	91-334	91	334	244	1	Bujnicki[1]	1	3UTR-Bujnicki-01	UCUCGUAACUACAUAGCACAAGUAGAUGUAGUUAACUUUAAUCUCACAUAGCAAUCUUUAAUCAGUGUGUAACAUUAGGGAGGACUUGAAAGAGCCACCACAUUUUCACCGAGGCCACGCGGAGUACGAUCGAGUGUACAGUGAACAAUGCUAGGGAGAGCUGCCUAUAUGGAAGAGCCCUAAUGUGUAAAAUUAAUUUUAGUAGUGCUAUCCCCAUGUGAUUUUAAUAGCUUCUUAGGAGAAU (...((((((((((..[[[[.[...))))))))).)...).....[[((((((......(((.(((.(((.((((((((...(.((((.......))...(.((.(((...(((((.((((.........)..)))((((........)).)).…
	20	95-126	95	126	32	1	Bujnicki[3]	3	3UTR-Bujnicki-02, 3UTR-Bujnicki-03, 3UTR-Bujnicki-04	GUAACUACAUAGCACAAGUAGAUGUAGUUAAC (((((((((((.(....))..))))))))).) ((((((((((.((....))..))))))))).) (((((((((([.[[[[.....)))))))).))
	21	95-336	95	336	242	1	Bujnicki[1]	1	3UTR-Bujnicki-02	GUAACUACAUAGCACAAGUAGAUGUAGUUAACUUUAAUCUCACAUAGCAAUCUUUAAUCAGUGUGUAACAUUAGGGAGGACUUGAAAGAGCCACCACAUUUUCACCGAGGCCACGCGGAGUACGAUCGAGUGUACAGUGAACAAUGCUAGGGAGAGCUGCCUAUAUGGAAGAGCCCUAAUGUGUAAAAUUAAUUUUAGUAGUGCUAUCCCCAUGUGAUUUUAAUAGCUUCUUAGGAGAAUGA (((((((((([.[[[[.....)))))))).))......{{...((((((.......((.(((.(((.(((((((((.[{.((...........]}.(..((.((...((((.((((.((......))..))))(((........)).).(......…
	22	96-124	96	124	29	4	Chen[10], Das[9], Ding[10], Szachniuk[5]	34	3UTR-Chen-1#1, 3UTR-Chen-1#2, 3UTR-Chen-1#3, 3UTR-Chen-1#4, 3UTR-Chen-1#5, 3UTR-Chen-2#1, 3UTR-Chen-2#2, 3UTR-Chen-2#3, 3UTR-Chen-2#4, 3UTR-Chen-2#5, 3UTR-Das-01#1, 3UTR-Das-02#1, 3UTR-Das-03#1, 3UTR-Das-04#1, 3UTR-Das-05#1, 3UTR-Das-06#1, 3UTR-Das-07#1, 3UTR-Das-08#1, 3UTR-Das-09#1, 3UTR-Ding#1, 3UTR-Ding#10, 3UTR-Ding#2, 3UTR-Ding#3, 3UTR-Ding#4, 3UTR-Ding#5, 3UTR-Ding#6, 3UTR-Ding#7, 3UTR-Ding…	UAACUACAUAGCACAAGUAGAUGUAGUUA (((((((((.((....))..))))))))) (((((((((...........))))))))) (((((((((.]]]]]]]...))))))))) (((((((((.]]]]]]].].))))))))) ((((((((..]]]]]]]....))))))))
	23	126-320	126	320	195	3	Das[2], Ding[10], Szachniuk[5]	17	3UTR-Das-01#1, 3UTR-Das-09#1, 3UTR-Ding#1, 3UTR-Ding#10, 3UTR-Ding#2, 3UTR-Ding#3, 3UTR-Ding#4, 3UTR-Ding#5, 3UTR-Ding#6, 3UTR-Ding#7, 3UTR-Ding#8, 3UTR-Ding#9, RNAComposer-3UTRSA1#1, RNAComposer-3UTRSA1#2, RNAComposer-3UTRSA1#3, RNAComposer-3UTRSA1#4, RNAComposer-3UTRSA1#5	#VALUE!
	24	128-317	128	317	190	2	Chen[10], Das[7]	17	3UTR-Chen-1#1, 3UTR-Chen-1#2, 3UTR-Chen-1#3, 3UTR-Chen-1#4, 3UTR-Chen-1#5, 3UTR-Chen-2#1, 3UTR-Chen-2#2, 3UTR-Chen-2#3, 3UTR-Chen-2#4, 3UTR-Chen-2#5, 3UTR-Das-02#1, 3UTR-Das-03#1, 3UTR-Das-04#1, 3UTR-Das-05#1, 3UTR-Das-06#1, 3UTR-Das-07#1, 3UTR-Das-08#1	UUAAUCUCACAUAGCAAUCUUUAAUCAGUGUGUAACAUUAGGGAGGACUUGAAAGAGCCACCACAUUUUCACCGAGGCCACGCGGAGUACGAUCGAGUGUACAGUGAACAAUGCUAGGGAGAGCUGCCUAUAUGGAAGAGCCCUAAUGUGUAAAAUUAAUUUUAGUAGUGCUAUCCCCAUGUGAUUUUAA ((((..((((((((((.(((..(((.(((.(.(((((((((((.((.(((....)))))....(((((((((.(...(..((((.....))..))...)..).))))).)))).(((((.....).))))..........))))))))).)).)))).)))..)).).)))))......)))))..)))) ((((..((((((((((.…
	25	132-330	132	330	199	1	Bujnicki[2]	2	3UTR-Bujnicki-04, 3UTR-Bujnicki-05	UCUCACAUAGCAAUCUUUAAUCAGUGUGUAACAUUAGGGAGGACUUGAAAGAGCCACCACAUUUUCACCGAGGCCACGCGGAGUACGAUCGAGUGUACAGUGAACAAUGCUAGGGAGAGCUGCCUAUAUGGAAGAGCCCUAAUGUGUAAAAUUAAUUUUAGUAGUGCUAUCCCCAUGUGAUUUUAAUAGCUUCUUAGGA (((.(.(((((.((....(((...(.(((.(((((((((....((....({((((.(..[.[.....[[).)))..}..((.((((((((..).)).).))..))(.)((.(........))))).).)]].))]])))))))))))).))))..........)))))))....(.(([.........)).)..).)))…
	26	133-329	133	329	197	1	Bujnicki[1]	1	3UTR-Bujnicki-03	CUCACAUAGCAAUCUUUAAUCAGUGUGUAACAUUAGGGAGGACUUGAAAGAGCCACCACAUUUUCACCGAGGCCACGCGGAGUACGAUCGAGUGUACAGUGAACAAUGCUAGGGAGAGCUGCCUAUAUGGAAGAGCCCUAAUGUGUAAAAUUAAUUUUAGUAGUGCUAUCCCCAUGUGAUUUUAAUAGCUUCUUAGG ((...((((((..((..(((...(.((((.((((((((....(((...(.((((.(..........[[).))).....((.((((((((..).)).).))..))...((.((......)))))).).)]])))..)))))))))))).)))).........))))))))....(.((..........)).)....))
	27	138-301	138	301	164	1	Bujnicki[2]	2	3UTR-Bujnicki-01, 3UTR-Bujnicki-02	AUAGCAAUCUUUAAUCAGUGUGUAACAUUAGGGAGGACUUGAAAGAGCCACCACAUUUUCACCGAGGCCACGCGGAGUACGAUCGAGUGUACAGUGAACAAUGCUAGGGAGAGCUGCCUAUAUGGAAGAGCCCUAAUGUGUAAAAUUAAUUUUAGUAGUGCUAU ((((((......(((.(((.(((.((((((((...(.((((.......))...(.((.(((...(((((.((((.........)..)))((((........)).)).)).......)))...))))))))))))))))))).)).)).)))...]]..)))))) ((((((.......((.(((.(((.(((((((((.[{.((...........]}.(..((.((...((((.…
	28	172-186	172	186	15	4	Chen[10], Das[9], Ding[10], Szachniuk[5]	34	3UTR-Chen-1#1, 3UTR-Chen-1#2, 3UTR-Chen-1#3, 3UTR-Chen-1#4, 3UTR-Chen-1#5, 3UTR-Chen-2#1, 3UTR-Chen-2#2, 3UTR-Chen-2#3, 3UTR-Chen-2#4, 3UTR-Chen-2#5, 3UTR-Das-01#1, 3UTR-Das-02#1, 3UTR-Das-03#1, 3UTR-Das-04#1, 3UTR-Das-05#1, 3UTR-Das-06#1, 3UTR-Das-07#1, 3UTR-Das-08#1, 3UTR-Das-09#1, 3UTR-Ding#1, 3UTR-Ding#10, 3UTR-Ding#2, 3UTR-Ding#3, 3UTR-Ding#4, 3UTR-Ding#5, 3UTR-Ding#6, 3UTR-Ding#7, 3UTR-Ding…	GGACUUGAAAGAGCC ((.(((....))))) ((.((......))))
	29	177-187	177	187	11	1	Bujnicki[1]	1	3UTR-Bujnicki-01	UGAAAGAGCCA ((.......))
	30	184-205	184	205	22	1	Bujnicki[3]	3	3UTR-Bujnicki-03, 3UTR-Bujnicki-04, 3UTR-Bujnicki-05	GCCACCACAUUUUCACCGAGGC (((.(..........[[).))) (((.(..[.[.....[[).)))
	31	188-262	188	262	75	1	Szachniuk[5]	5	RNAComposer-3UTRSA1#1, RNAComposer-3UTRSA1#2, RNAComposer-3UTRSA1#3, RNAComposer-3UTRSA1#4, RNAComposer-3UTRSA1#5	CCACAUUUUCACCGAGGCCACGCGGAGUACGAUCGAGUGUACAGUGAACAAUGCUAGGGAGAGCUGCCUAUAUGG ((((((((((((...((((.((((.....))..)).).)).).))))).)))).((((........))))..))) ((((((((((((...(.((.((((.....))..)).).)..).))))).)))).((((........))))..))) ((((((((((((...(.(..((((.....))..))...)..).))))).)))).((((........))))..)))
	32	190-260	190	260	71	1	Das[1]	1	3UTR-Das-09#1	ACAUUUUCACCGAGGCCACGCGGAGUACGAUCGAGUGUACAGUGAACAAUGCUAGGGAGAGCUGCCUAUAU ((((((((((.(..(((.((((.....))..)).).)).).))))).)))).((((........))))..)
	33	191-265	191	265	75	1	Bujnicki[1]	1	3UTR-Bujnicki-01	CAUUUUCACCGAGGCCACGCGGAGUACGAUCGAGUGUACAGUGAACAAUGCUAGGGAGAGCUGCCUAUAUGGAAG (.((.(((...(((((.((((.........)..)))((((........)).)).)).......)))...))))))
	34	191-240	191	240	50	2	Das[9], Szachniuk[5]	14	3UTR-Das-01#1, 3UTR-Das-02#1, 3UTR-Das-03#1, 3UTR-Das-04#1, 3UTR-Das-05#1, 3UTR-Das-06#1, 3UTR-Das-07#1, 3UTR-Das-08#1, 3UTR-Das-09#1, RNAComposer-3UTRSA1#1, RNAComposer-3UTRSA1#2, RNAComposer-3UTRSA1#3, RNAComposer-3UTRSA1#4, RNAComposer-3UTRSA1#5	CAUUUUCACCGAGGCCACGCGGAGUACGAUCGAGUGUACAGUGAACAAUG (((((((((.(..(((.((((.....))..)).).)).).))))).)))) (((((((((.(...(..((((.....))..))...)..).))))).)))) (((((((((...((((.((((.....))..)).).)).).))))).)))) (((((((((...(.((.((((.....))..)).).)..).))))).)))) (((((((((...(.(..((((.....))..))...)..).))))).)))) (((((((((....(((.((((.....))..)).).))...))))).)))) ((((.((((.(..((..((((.....))..))...)).).))…
	35	193-265	193	265	73	1	Chen[10]	10	3UTR-Chen-1#1, 3UTR-Chen-1#2, 3UTR-Chen-1#3, 3UTR-Chen-1#4, 3UTR-Chen-1#5, 3UTR-Chen-2#1, 3UTR-Chen-2#2, 3UTR-Chen-2#3, 3UTR-Chen-2#4, 3UTR-Chen-2#5	UUUUCACCGAGGCCACGCGGAGUACGAUCGAGUGUACAGUGAACAAUGCUAGGGAGAGCUGCCUAUAUGGAAG ((((((..(((((..(((...(((((......))))).)))......(((......))).)))).).)))))) ((((((...((((..(((...(((((......))))).)))......(((......))).))))...)))))) ((((((...((((..(((...((((........)))).)))......(((......))).))))...))))))
	36	195-235	195	235	41	1	Ding[10]	10	3UTR-Ding#1, 3UTR-Ding#10, 3UTR-Ding#2, 3UTR-Ding#3, 3UTR-Ding#4, 3UTR-Ding#5, 3UTR-Ding#6, 3UTR-Ding#7, 3UTR-Ding#8, 3UTR-Ding#9	UUCACCGAGGCCACGCGGAGUACGAUCGAGUGUACAGUGAA (((((.(..(.(.((((.....))..)).)..).).))))) (((((...(((..((((.....))..))...)).).))))) (((((....(((.((((.....))..)).).))...))))) (((((....((..((((.....))..))...))...)))))
	37	207-227	207	227	21	1	Bujnicki[1]	1	3UTR-Bujnicki-02	ACGCGGAGUACGAUCGAGUGU ((((.((......))..))))
	38	208-233	208	233	26	1	Chen[10]	10	3UTR-Chen-1#1, 3UTR-Chen-1#2, 3UTR-Chen-1#3, 3UTR-Chen-1#4, 3UTR-Chen-1#5, 3UTR-Chen-2#1, 3UTR-Chen-2#2, 3UTR-Chen-2#3, 3UTR-Chen-2#4, 3UTR-Chen-2#5	CGCGGAGUACGAUCGAGUGUACAGUG (((...(((((......))))).))) (((...((((........)))).)))
	39	208-226	208	226	19	1	Bujnicki[1]	1	3UTR-Bujnicki-01	CGCGGAGUACGAUCGAGUG ((((.........)..)))
	40	211-256	211	256	46	1	Bujnicki[3]	3	3UTR-Bujnicki-03, 3UTR-Bujnicki-04, 3UTR-Bujnicki-05	GGAGUACGAUCGAGUGUACAGUGAACAAUGCUAGGGAGAGCUGCCU ((.((((((((..).)).).))..))(.)((.(........))))) ((.((((((((..).)).).))..))...((.((......)))))) ((.(((((..(....)..).))..))...((..(......).))))
	41	214-236	214	236	23	1	Bujnicki[3]	3	3UTR-Bujnicki-03, 3UTR-Bujnicki-04, 3UTR-Bujnicki-05	GUACGAUCGAGUGUACAGUGAAC ((((((((..).)).).))..)) (((((..(....)..).))..))
	42	227-243	227	243	17	1	Bujnicki[1]	1	3UTR-Bujnicki-01	UACAGUGAACAAUGCUA ((((........)).))
	43	228-242	228	242	15	1	Bujnicki[1]	1	3UTR-Bujnicki-02	ACAGUGAACAAUGCU (((........)).)
	44	237-239	237	239	3	1	Bujnicki[1]	1	3UTR-Bujnicki-04	AAU (.)
	45	240-254	240	254	15	1	Bujnicki[3]	3	3UTR-Bujnicki-03, 3UTR-Bujnicki-04, 3UTR-Bujnicki-05	GCUAGGGAGAGCUGC ((.((......)))) ((.(........))) ((..(......).))
	46	240-251	240	251	12	2	Chen[10], Ding[10]	20	3UTR-Chen-1#1, 3UTR-Chen-1#2, 3UTR-Chen-1#3, 3UTR-Chen-1#4, 3UTR-Chen-1#5, 3UTR-Chen-2#1, 3UTR-Chen-2#2, 3UTR-Chen-2#3, 3UTR-Chen-2#4, 3UTR-Chen-2#5, 3UTR-Ding#1, 3UTR-Ding#10, 3UTR-Ding#2, 3UTR-Ding#3, 3UTR-Ding#4, 3UTR-Ding#5, 3UTR-Ding#6, 3UTR-Ding#7, 3UTR-Ding#8, 3UTR-Ding#9	GCUAGGGAGAGC (((......)))
	47	242-257	242	257	16	2	Das[9], Szachniuk[5]	14	3UTR-Das-01#1, 3UTR-Das-02#1, 3UTR-Das-03#1, 3UTR-Das-04#1, 3UTR-Das-05#1, 3UTR-Das-06#1, 3UTR-Das-07#1, 3UTR-Das-08#1, 3UTR-Das-09#1, RNAComposer-3UTRSA1#1, RNAComposer-3UTRSA1#2, RNAComposer-3UTRSA1#3, RNAComposer-3UTRSA1#4, RNAComposer-3UTRSA1#5	UAGGGAGAGCUGCCUA (((((.....).)))) ((((.(....).)))) ((((........)))) ((((..]..]..))))
	48	244-251	244	251	8	1	Bujnicki[1]	1	3UTR-Bujnicki-02	GGGAGAGC (......)
	49	306-323	306	323	18	1	Bujnicki[3]	3	3UTR-Bujnicki-03, 3UTR-Bujnicki-04, 3UTR-Bujnicki-05	AUGUGAUUUUAAUAGCUU (.((..........)).) (.(([.........)).)
	50	314-336	314	336	23	1	Bujnicki[1]	1	3UTR-Bujnicki-02	UUAAUAGCUUCUUAGGAGAAUGA (((.(..(((...}})))).)))
	51	317-334	317	334	18	1	Bujnicki[1]	1	3UTR-Bujnicki-01	AUAGCUUCUUAGGAGAAU ((..((((.].)))).))
	52	321-328	321	328	8	2	Ding[10], Szachniuk[5]	15	3UTR-Ding#1, 3UTR-Ding#10, 3UTR-Ding#2, 3UTR-Ding#3, 3UTR-Ding#4, 3UTR-Ding#5, 3UTR-Ding#6, 3UTR-Ding#7, 3UTR-Ding#8, 3UTR-Ding#9, RNAComposer-3UTRSA1#1, RNAComposer-3UTRSA1#2, RNAComposer-3UTRSA1#3, RNAComposer-3UTRSA1#4, RNAComposer-3UTRSA1#5	CUUCUUAG ((....)) (......)

## Sheet: 3UTR (summary map)
	1	2	3	4	5	6	7	8	9	10	11	12	13	14	15	16	17	18	19	20	21	22	23	24	25	26	27	28	29	30	31	32	33	34	35	36	37	38	39	40	41	42	43	44	45	46	47	48	49
	A	C	U	C	A	U	G	C	A	G	A	C	C	A	C	A	C	A	A	G	G	C	A	G	A	U	G	G	G	C	U	A	U	A	U	A	A	A	C	G	U	U	U	U	C	G	C	U	U
1				0.0294118	0.0294118	0.0294118	0.0294118	0.0294118	0.0294118	0.0294118	0.0294118	0.0294118	0.0294118	0.0294118	0.0294118	0.0294118	0.0294118	0.0294118	0.0294118	0.0294118	0.0294118	0.0294118	0.0294118	0.0294118	0.0294118	0.0294118	0.0294118	0.0294118	0.0294118	0.0294118	0.0294118	0.0294118	0.0294118	0.0294118	0.0294118	0.0294118	0.0294118	0.0294118	0.0294118	0.0294118	0.0294118	0.0294118	0.0294118	0.0294118	0.0294118	0.0294118	0.0294118	0.0294118	0.0294118
2					0.147059	0.147059	0.147059	0.147059	0.147059	0.147059	0.147059	0.147059	0.147059	0.147059	0.147059	0.147059	0.147059	0.147059	0.147059	0.147059	0.147059	0.147059	0.147059	0.147059	0.147059	0.147059	0.147059	0.147059	0.147059	0.147059	0.147059	0.147059	0.147059	0.147059	0.147059	0.147059	0.147059	0.147059	0.147059	0.147059	0.147059	0.147059	0.147059	0.147059	0.147059	0.147059	0.147059	0.147059	0.147059
3										0.205882	0.205882	0.205882	0.205882	0.205882	0.205882	0.205882	0.205882	0.205882	0.205882	0.205882	0.205882	0.205882
4										0.0588235	0.0588235	0.0588235	0.0588235	0.0588235	0.0588235	0.0588235	0.0588235
5													0.0294118	0.0294118	0.0294118	0.0294118	0.0294118	0.0294118	0.0294118	0.0294118
6															0.558824	0.558824	0.558824	0.558824	0.558824	0.558824	0.558824	0.558824	0.558824	0.558824	0.558824	0.558824	0.558824	0.558824	0.558824	0.558824	0.558824	0.558824	0.558824	0.558824	0.558824	0.558824	0.558824	0.558824	0.558824	0.558824	0.558824	0.558824	0.558824	0.558824	0.558824	0.558824	0.558824	0.558824	0.558824
7															0.0294118	0.0294118	0.0294118	0.0294118	0.0294118	0.0294118
8																							0.0588235	0.0588235	0.0588235	0.0588235	0.0588235	0.0588235	0.0588235	0.0588235	0.0588235	0.0588235	0.0588235	0.0588235	0.0588235	0.0588235	0.0588235	0.0588235	0.0588235	0.0588235	0.0588235	0.0588235	0.0588235	0.0588235	0.0588235	0.0588235	0.0588235	0.0588235	0.0588235
9																								0.117647	0.117647	0.117647	0.117647	0.117647	0.117647	0.117647	0.117647	0.117647	0.117647	0.117647	0.117647	0.117647	0.117647	0.117647	0.117647	0.117647	0.117647	0.117647	0.117647	0.117647	0.117647	0.117647	0.117647	0.117647	0.117647
10																								0.0294118	0.0294118	0.0294118	0.0294118	0.0294118	0.0294118	0.0294118	0.0294118	0.0294118	0.0294118	0.0294118	0.0294118	0.0294118	0.0294118	0.0294118	0.0294118	0.0294118	0.0294118	0.0294118	0.0294118	0.0294118	0.0294118	0.0294118	0.0294118	0.0294118	0.0294118
11																										0.235294	0.235294	0.235294	0.235294	0.235294	0.235294	0.235294	0.235294	0.235294	0.235294	0.235294	0.235294	0.235294	0.235294	0.235294	0.235294	0.235294	0.235294	0.235294	0.235294	0.235294	0.235294	0.235294	0.235294
12
13
14
15
16
17
18
19
20
21
22
23
24
25
26
27
28
29
30
31
32
33
34
35
36
37
38
39
40
41
42
43
44
45
46
47
48
49
50
51
52
	1	2	3	4	5	6	7	8	9	10	11	12	13	14	15	16	17	18	19	20	21	22	23	24	25	26	27	28	29	30	31	32	33	34	35	36	37	38	39	40	41	42	43	44	45	46	47	48	49
[truncated: 206 more columns]

## Sheet: 3UTR (details)
			Residue
	No.	Nts range	First	Last	#Nts	Sequence	Secondary structure	#Groups	#Models in groups	#Models	Models
	1	4-87	4	87	84	CAUGCAGACCACACAAGGCAGAUGGGCUAUAUAAACGUUUUCGCUUUUCCGUUUACGAUAUAUAGUCUACUCUUGUGCAGAAUG	(..........((((((..((.(((((((((((..(((...((......))...))).)))))))))))))))))))......)	1	Ding[1]	1	3UTR-Ding#2
	2	5-90	5	90	86	AUGCAGACCACACAAGGCAGAUGGGCUAUAUAAACGUUUUCGCUUUUCCGUUUACGAUAUAUAGUCUACUCUUGUGCAGAAUGAAU	((.((..(..((((((..((.(((((((((((..(((...((......))...))).)))))))))))))))))))..)..)).))	1	Bujnicki[2]	2	3UTR-Bujnicki-03, 3UTR-Bujnicki-04
	3	5-90	5	90	86	AUGCAGACCACACAAGGCAGAUGGGCUAUAUAAACGUUUUCGCUUUUCCGUUUACGAUAUAUAGUCUACUCUUGUGCAGAAUGAAU	((.((..(..(((((.(.(..((((((((((.(.(((...((......))...))).))))))))))).)))))))..)..)).))	1	Bujnicki[1]	1	3UTR-Bujnicki-01
	4	5-90	5	90	86	AUGCAGACCACACAAGGCAGAUGGGCUAUAUAAACGUUUUCGCUUUUCCGUUUACGAUAUAUAGUCUACUCUUGUGCAGAAUGAAU	((.((..(..(((((...((.((((((((((.(.(((...((......))...))).))))))))))))).)))))..)..)).))	1	Bujnicki[1]	1	3UTR-Bujnicki-02
	5	5-90	5	90	86	AUGCAGACCACACAAGGCAGAUGGGCUAUAUAAACGUUUUCGCUUUUCCGUUUACGAUAUAUAGUCUACUCUUGUGCAGAAUGAAU	((.((...(...(((((.((.(((((((((((..(((...((......))...))).)))))))))))))))).))..)..)).))	1	Bujnicki[1]	1	3UTR-Bujnicki-05
	6	10-22	10	22	13	GACCACACAAGGC	(.((......)))	2	Chen[5], Das[1]	6	3UTR-Chen-2#1, 3UTR-Chen-2#2, 3UTR-Chen-2#3, 3UTR-Chen-2#4, 3UTR-Chen-2#5, 3UTR-Das-05#1
	7	10-22	10	22	13	GACCACACAAGGC	(.(.......).)	1	Das[1]	1	3UTR-Das-01#1
	8	10-17	10	17	8	GACCACAC	(......)	1	Das[2]	2	3UTR-Das-03#1, 3UTR-Das-08#1
	9	13-20	13	20	8	CACACAAG	(......)	1	Das[1]	1	3UTR-Das-04#1
	10	15-80	15	80	66	CACAAGGCAGAUGGGCUAUAUAAACGUUUUCGCUUUUCCGUUUACGAUAUAUAGUCUACUCUUGUG	(((((((....(((((((((((..(((...((......))...))).))))))))))).)))))))	1	Chen[1]	1	3UTR-Chen-1#2, 3UTR-Chen-3#8
	11	15-80	15	80	66	CACAAGGCAGAUGGGCUAUAUAAACGUUUUCGCUUUUCCGUUUACGAUAUAUAGUCUACUCUUGUG	(((((((....(((((((((((..(((...(........)...))).))))))))))).)))))))	1	Chen[1]	1	3UTR-Chen-1#3
	12	15-80	15	80	66	CACAAGGCAGAUGGGCUAUAUAAACGUUUUCGCUUUUCCGUUUACGAUAUAUAGUCUACUCUUGUG	(((((((....(((((((((((..(((....(......)....))).))))))))))).)))))))	1	Chen[1]	1	3UTR-Chen-1#5, 3UTR-Chen-3#9
	13	15-80	15	80	66	CACAAGGCAGAUGGGCUAUAUAAACGUUUUCGCUUUUCCGUUUACGAUAUAUAGUCUACUCUUGUG	(((((((....(((((((((((..(((................))).))))))))))).)))))))	1	Chen[1]	1	3UTR-Chen-1#1, 3UTR-Chen-3#1
	14	15-80	15	80	66	CACAAGGCAGAUGGGCUAUAUAAACGUUUUCGCUUUUCCGUUUACGAUAUAUAGUCUACUCUUGUG	(((((((.....((((((((((..(((...((......))...))).))))))))))..)))))))	1	Chen[1]	1	3UTR-Chen-1#4
	15	15-80	15	80	66	CACAAGGCAGAUGGGCUAUAUAAACGUUUUCGCUUUUCCGUUUACGAUAUAUAGUCUACUCUUGUG	((((((..((.(((((((((((..(((...((......))...))).)))))))))))))))))))	2	Ding[9], Szachniuk[3]	12	3UTR-Ding#1, 3UTR-Ding#10, 3UTR-Ding#3, 3UTR-Ding#4, 3UTR-Ding#5, 3UTR-Ding#6, 3UTR-Ding#7, 3UTR-Ding#8, 3UTR-Ding#9, RNAComposer-3UTRSA1#1, RNAComposer-3UTRSA1#3, RNAComposer-3UTRSA1#5
	16	15-80	15	80	66	CACAAGGCAGAUGGGCUAUAUAAACGUUUUCGCUUUUCCGUUUACGAUAUAUAGUCUACUCUUGUG	((((((..((.(((.(((((((..(((...((......))...))).))))))).)))))))))))	1	Szachniuk[1]	1	RNAComposer-3UTRSA1#2
	17	15-80	15	80	66	CACAAGGCAGAUGGGCUAUAUAAACGUUUUCGCUUUUCCGUUUACGAUAUAUAGUCUACUCUUGUG	((((((..((.(.(.(((((((..(((...((......))...))).))))))).).)))))))))	1	Szachniuk[1]	1	RNAComposer-3UTRSA1#4
	18	15-20	15	20	6	CACAAG	(....)	1	Das[1]	1	3UTR-Das-06#1
	19	23-74	23	74	52	AGAUGGGCUAUAUAAACGUUUUCGCUUUUCCGUUUACGAUAUAUAGUCUACU	((.(((((((((((..(((...((......))...))).)))))))))))))	1	Das[2]	2	3UTR-Das-07#1, 3UTR-Das-10#1
	20	24-74	24	74	51	GAUGGGCUAUAUAAACGUUUUCGCUUUUCCGUUUACGAUAUAUAGUCUACU	(.(((((((((((..(((...((......))...))).))))))))))).)	2	Chen[1], Das[3]	4	3UTR-Chen-2#3, 3UTR-Das-02#1, 3UTR-Das-04#1, 3UTR-Das-08#1
	21	24-73	24	73	50	GAUGGGCUAUAUAAACGUUUUCGCUUUUCCGUUUACGAUAUAUAGUCUAC	(.(((((((((((..(((...((......))...))).))))))))))))	1	Das[1]	1	3UTR-Das-09#1
	22	26-72	26	72	47	UGGGCUAUAUAAACGUUUUCGCUUUUCCGUUUACGAUAUAUAGUCUA	(((((((((((..(((...((......))...))).)))))))))))	2	Chen[2], Das[4]	6	3UTR-Chen-2#1, 3UTR-Chen-2#5, 3UTR-Das-01#1, 3UTR-Das-03#1, 3UTR-Das-05#1, 3UTR-Das-06#1
	23	26-72	26	72	47	UGGGCUAUAUAAACGUUUUCGCUUUUCCGUUUACGAUAUAUAGUCUA	(((((((((((..(((....(......)....))).)))))))))))	1	Chen[2]	2	3UTR-Chen-2#2, 3UTR-Chen-2#4, 3UTR-Chen-4#8
	24	73-124	73	124	52	CUCUUGUGCAGAAUGAAUUCUCGUAACUACAUAGCACAAGUAGAUGUAGUUA	..[[[[[[[.......((((((.(((((((((.]]]]]]]...)))))))))	2	Chen[4], Das[8]	12	3UTR-Chen-2#1, 3UTR-Chen-2#2, 3UTR-Chen-2#4, 3UTR-Chen-2#5, 3UTR-Das-02#1, 3UTR-Das-03#1, 3UTR-Das-04#1, 3UTR-Das-05#1, 3UTR-Das-06#1, 3UTR-Das-07#1, 3UTR-Das-08#1, 3UTR-Das-09#1
	25	73-124	73	124	52	CUCUUGUGCAGAAUGAAUUCUCGUAACUACAUAGCACAAGUAGAUGUAGUUA	.[[[[[[[[.......((((((.(((((((((.]]]]]]].].)))))))))	1	Das[1]	1	3UTR-Das-01#1
	26	75-124	75	124	50	CUUGUGCAGAAUGAAUUCUCGUAACUACAUAGCACAAGUAGAUGUAGUUA	[[[[[[[.......((((((.((((((((..]]]]]]]....))))))))	1	Chen[1]	1	3UTR-Chen-2#3, 3UTR-Chen-4#5
	27	87-337	87	337	251	GAAUUCUCGUAACUACAUAGCACAAGUAGAUGUAGUUAACUUUAAUCUCACAUAGCAAUCUUUAAUCAGUGUGUAACAUUAGGGAGGACUUGAAAGAGCCACCACAUUUUCACCGAGGCCACGCGGAGUACGAUCGAGUGUACAGUGAACAAUGCUAGGGAGAGCUGCCUAUAUGGAAGAGCCCUAAUGUGUAAAAUUAAUUUUAGUAGUGCUAUCCCCAUGUGAUUUUAAUAGCUUCUUAGGAGAAUGAC	(.((((((.(((((((((.]]]]]]]...))))))))).(.((((..((((((((((..((..(((.(((...(((((((((((.((.(((....)))))....(((((((((.(..((..((((.....))..))...)).).))))).)))).((((.(....).))))..........))))))))).))..))).)))..))...)))))......)))))..))))..)........))))))..)	1	Das[1]	1	3UTR-Das-10#1
	28	88-334	88	334	247	AAUUCUCGUAACUACAUAGCACAAGUAGAUGUAGUUAACUUUAAUCUCACAUAGCAAUCUUUAAUCAGUGUGUAACAUUAGGGAGGACUUGAAAGAGCCACCACAUUUUCACCGAGGCCACGCGGAGUACGAUCGAGUGUACAGUGAACAAUGCUAGGGAGAGCUGCCUAUAUGGAAGAGCCCUAAUGUGUAAAAUUAAUUUUAGUAGUGCUAUCCCCAUGUGAUUUUAAUAGCUUCUUAGGAGAAU	(.(((((.(((((((((.]]]]]]]...)))))))))...((((..((((((((((..((..(((.(((.....(((((((((.((.(((....)))))....(((((((((....(((.((((.....))..)).).))...))))).)))).((((........))))..........))))))))).....))).)))..))...)))))......)))))..))))...........))))))	1	Das[1]	1	3UTR-Das-05#1
	29	89-334	89	334	246	AUUCUCGUAACUACAUAGCACAAGUAGAUGUAGUUAACUUUAAUCUCACAUAGCAAUCUUUAAUCAGUGUGUAACAUUAGGGAGGACUUGAAAGAGCCACCACAUUUUCACCGAGGCCACGCGGAGUACGAUCGAGUGUACAGUGAACAAUGCUAGGGAGAGCUGCCUAUAUGGAAGAGCCCUAAUGUGUAAAAUUAAUUUUAGUAGUGCUAUCCCCAUGUGAUUUUAAUAGCUUCUUAGGAGAAU	((((((.(((((((((.((....))..))))))))).((((((..((((((((((..((..(((.(((.....(((((((((.((.(((....))))).((((((((((((...((((.((((.....))..)).).)).).))))).)))).((((........))))..))).....))))))))).....))).)))..))...)))))......)))))..)))).))((....))))))))	1	Szachniuk[1]	1	RNAComposer-3UTRSA1#3
	30	89-334	89	334	246	AUUCUCGUAACUACAUAGCACAAGUAGAUGUAGUUAACUUUAAUCUCACAUAGCAAUCUUUAAUCAGUGUGUAACAUUAGGGAGGACUUGAAAGAGCCACCACAUUUUCACCGAGGCCACGCGGAGUACGAUCGAGUGUACAGUGAACAAUGCUAGGGAGAGCUGCCUAUAUGGAAGAGCCCUAAUGUGUAAAAUUAAUUUUAGUAGUGCUAUCCCCAUGUGAUUUUAAUAGCUUCUUAGGAGAAU	((((((.(((((((((.((....))..))))))))).((((((..((((((((((..((..(((.(((.....(((((((((.((.(((....))))).((((((((((((...(.(..((((.....))..))...)..).))))).)))).((((........))))..))).....))))))))).....))).)))..))...)))))......)))))..)))).))((....))))))))	1	Szachniuk[1]	1	RNAComposer-3UTRSA1#1
	31	89-334	89	334	246	AUUCUCGUAACUACAUAGCACAAGUAGAUGUAGUUAACUUUAAUCUCACAUAGCAAUCUUUAAUCAGUGUGUAACAUUAGGGAGGACUUGAAAGAGCCACCACAUUUUCACCGAGGCCACGCGGAGUACGAUCGAGUGUACAGUGAACAAUGCUAGGGAGAGCUGCCUAUAUGGAAGAGCCCUAAUGUGUAAAAUUAAUUUUAGUAGUGCUAUCCCCAUGUGAUUUUAAUAGCUUCUUAGGAGAAU	((((((.(((((((((.((....))..))))))))).((((((..((((((((((..((..(((.(((.....(((((((((.((.((......)))).((((((((((((...(.((.((((.....))..)).).)..).))))).)))).((((........))))..))).....))))))))).....))).)))..))...)))))......)))))..)))).))((....))))))))	1	Szachniuk[1]	1	RNAComposer-3UTRSA1#5
	32	89-334	89	334	246	AUUCUCGUAACUACAUAGCACAAGUAGAUGUAGUUAACUUUAAUCUCACAUAGCAAUCUUUAAUCAGUGUGUAACAUUAGGGAGGACUUGAAAGAGCCACCACAUUUUCACCGAGGCCACGCGGAGUACGAUCGAGUGUACAGUGAACAAUGCUAGGGAGAGCUGCCUAUAUGGAAGAGCCCUAAUGUGUAAAAUUAAUUUUAGUAGUGCUAUCCCCAUGUGAUUUUAAUAGCUUCUUAGGAGAAU	((((((.(((((((((.((....))..))))))))).((((((..((((((((((..((..(((.(.(.....(((((((((.((.(((....))))).((((((((((((...((((.((((.....))..)).).)).).))))).)))).((((........))))..))).....))))))))).....).).)))..))...)))))......)))))..)))).))((....))))))))	1	Szachniuk[1]	1	RNAComposer-3UTRSA1#2
	33	89-334	89	334	246	AUUCUCGUAACUACAUAGCACAAGUAGAUGUAGUUAACUUUAAUCUCACAUAGCAAUCUUUAAUCAGUGUGUAACAUUAGGGAGGACUUGAAAGAGCCACCACAUUUUCACCGAGGCCACGCGGAGUACGAUCGAGUGUACAGUGAACAAUGCUAGGGAGAGCUGCCUAUAUGGAAGAGCCCUAAUGUGUAAAAUUAAUUUUAGUAGUGCUAUCCCCAUGUGAUUUUAAUAGCUUCUUAGGAGAAU	((((((.(((((((((.((....))..))))))))).((((((..((((((((((..((..(((.(.(.....(((((((((.((.(((....))))).((((((((((((...(.(..((((.....))..))...)..).))))).)))).((((........))))..))).....))))))))).....).).)))..))...)))))......)))))..)))).))((....))))))))	1	Szachniuk[1]	1	RNAComposer-3UTRSA1#4
	34	89-334	89	334	246	AUUCUCGUAACUACAUAGCACAAGUAGAUGUAGUUAACUUUAAUCUCACAUAGCAAUCUUUAAUCAGUGUGUAACAUUAGGGAGGACUUGAAAGAGCCACCACAUUUUCACCGAGGCCACGCGGAGUACGAUCGAGUGUACAGUGAACAAUGCUAGGGAGAGCUGCCUAUAUGGAAGAGCCCUAAUGUGUAAAAUUAAUUUUAGUAGUGCUAUCCCCAUGUGAUUUUAAUAGCUUCUUAGGAGAAU	((((((.(((((((((...........))))))))).((((((..((((((((((..((..(((.(((.(((.((((((((..((.(((....)))))........(((((....((..((((.....))..))...))...)))))....(((......))).................)))))))))))..))).)))..))...)))))......)))))..)))).))((....))))))))	1	Ding[1]	1	3UTR-Ding#10
	35	89-334	89	334	246	AUUCUCGUAACUACAUAGCACAAGUAGAUGUAGUUAACUUUAAUCUCACAUAGCAAUCUUUAAUCAGUGUGUAACAUUAGGGAGGACUUGAAAGAGCCACCACAUUUUCACCGAGGCCACGCGGAGUACGAUCGAGUGUACAGUGAACAAUGCUAGGGAGAGCUGCCUAUAUGGAAGAGCCCUAAUGUGUAAAAUUAAUUUUAGUAGUGCUAUCCCCAUGUGAUUUUAAUAGCUUCUUAGGAGAAU	((((((.(((((((((...........))))))))).((((((..(((.((.(((..((..(((.(((.(((.(((((((((.((.(((....)))))........(((((...(((..((((.....))..))...)).).)))))....(((......)))................))))))))))))..))).)))..))...))).)......).)))..)))).))((....))))))))	1	Ding[1]	1	3UTR-Ding#6
	36	89-334	89	334	246	AUUCUCGUAACUACAUAGCACAAGUAGAUGUAGUUAACUUUAAUCUCACAUAGCAAUCUUUAAUCAGUGUGUAACAUUAGGGAGGACUUGAAAGAGCCACCACAUUUUCACCGAGGCCACGCGGAGUACGAUCGAGUGUACAGUGAACAAUGCUAGGGAGAGCUGCCUAUAUGGAAGAGCCCUAAUGUGUAAAAUUAAUUUUAGUAGUGCUAUCCCCAUGUGAUUUUAAUAGCUUCUUAGGAGAAU	((((((.(((((((((...........))))))))).((((((..((..((((((..((..(((.(((.(((.((((((((..((.(((....)))))........(((((....((..((((.....))..))...))...)))))....(((......))).................)))))))))))..))).)))..))...)))))......)..))..)))).))((....))))))))	1	Ding[1]	1	3UTR-Ding#5
	37	89-334	89	334	246	AUUCUCGUAACUACAUAGCACAAGUAGAUGUAGUUAACUUUAAUCUCACAUAGCAAUCUUUAAUCAGUGUGUAACAUUAGGGAGGACUUGAAAGAGCCACCACAUUUUCACCGAGGCCACGCGGAGUACGAUCGAGUGUACAGUGAACAAUGCUAGGGAGAGCUGCCUAUAUGGAAGAGCCCUAAUGUGUAAAAUUAAUUUUAGUAGUGCUAUCCCCAUGUGAUUUUAAUAGCUUCUUAGGAGAAU	((((((.(((((((((...........))))))))).((((((...(..((((((..((..((..(((.(...(((.((((..((.(((....)))))........(((((....((..((((.....))..))...))...)))))....(((......))).................)))).)))..)..)))..))..))...)))))......)..)...)))).))((....))))))))	1	Ding[1]	1	3UTR-Ding#7
	38	89-334	89	334	246	AUUCUCGUAACUACAUAGCACAAGUAGAUGUAGUUAACUUUAAUCUCACAUAGCAAUCUUUAAUCAGUGUGUAACAUUAGGGAGGACUUGAAAGAGCCACCACAUUUUCACCGAGGCCACGCGGAGUACGAUCGAGUGUACAGUGAACAAUGCUAGGGAGAGCUGCCUAUAUGGAAGAGCCCUAAUGUGUAAAAUUAAUUUUAGUAGUGCUAUCCCCAUGUGAUUUUAAUAGCUUCUUAGGAGAAU	((((((.(((((((((...........))))))))).(((((...((((((((.(..((...((.(....((.(((((((((.((.(((....)))))........(((((....((..((((.....))..))...))...)))))....(((......)))................))))))))))).....).))...))...).)))......)))))...))).))(......)))))))	1	Ding[1]	1	3UTR-Ding#2
	39	89-334	89	334	246	AUUCUCGUAACUACAUAGCACAAGUAGAUGUAGUUAACUUUAAUCUCACAUAGCAAUCUUUAAUCAGUGUGUAACAUUAGGGAGGACUUGAAAGAGCCACCACAUUUUCACCGAGGCCACGCGGAGUACGAUCGAGUGUACAGUGAACAAUGCUAGGGAGAGCUGCCUAUAUGGAAGAGCCCUAAUGUGUAAAAUUAAUUUUAGUAGUGCUAUCCCCAUGUGAUUUUAAUAGCUUCUUAGGAGAAU	((((((.(((((((((...........)))))))))...((((..((((((((((..((..(((.(((....((((((((((.((.(((....)))))......((((((...((((..(((...((((........)))).)))......(((......))).))))...))))))..))))))))).)...))).)))..))...)))))......)))))..))))...........))))))	1	Chen[1]	1	3UTR-Chen-1#3
	40	89-334	89	334	246	AUUCUCGUAACUACAUAGCACAAGUAGAUGUAGUUAACUUUAAUCUCACAUAGCAAUCUUUAAUCAGUGUGUAACAUUAGGGAGGACUUGAAAGAGCCACCACAUUUUCACCGAGGCCACGCGGAGUACGAUCGAGUGUACAGUGAACAAUGCUAGGGAGAGCUGCCUAUAUGGAAGAGCCCUAAUGUGUAAAAUUAAUUUUAGUAGUGCUAUCCCCAUGUGAUUUUAAUAGCUUCUUAGGAGAAU	((((((.(((((((((...........)))))))))...((((..((((((((((..((..(((.(((.....(((((((((.((.(((....)))))......((((((...((((..(((...(((((......))))).)))......(((......))).))))...))))))..))))))))).....))).)))..))...)))))......)))))..))))...........))))))	1	Chen[4]	4	3UTR-Chen-1#1, 3UTR-Chen-1#2, 3UTR-Chen-1#4, 3UTR-Chen-1#5, 3UTR-Chen-1#9
	41	89-334	89	334	246	AUUCUCGUAACUACAUAGCACAAGUAGAUGUAGUUAACUUUAAUCUCACAUAGCAAUCUUUAAUCAGUGUGUAACAUUAGGGAGGACUUGAAAGAGCCACCACAUUUUCACCGAGGCCACGCGGAGUACGAUCGAGUGUACAGUGAACAAUGCUAGGGAGAGCUGCCUAUAUGGAAGAGCCCUAAUGUGUAAAAUUAAUUUUAGUAGUGCUAUCCCCAUGUGAUUUUAAUAGCUUCUUAGGAGAAU	((((((.(((((((((.]]]]]]]...))))))))).((((((..((((((((((..((..(((.(((.(.(((((((((((.((.(((....)))))...((((((((((.(..(((.((((.....))..)).).)).).))))).)))).((((........))))..).......))))))))).))).))).)))..))...)))))......)))))..)))).))........))))))	1	Das[1]	1	3UTR-Das-09#1
	42	89-334	89	334	246	AUUCUCGUAACUACAUAGCACAAGUAGAUGUAGUUAACUUUAAUCUCACAUAGCAAUCUUUAAUCAGUGUGUAACAUUAGGGAGGACUUGAAAGAGCCACCACAUUUUCACCGAGGCCACGCGGAGUACGAUCGAGUGUACAGUGAACAAUGCUAGGGAGAGCUGCCUAUAUGGAAGAGCCCUAAUGUGUAAAAUUAAUUUUAGUAGUGCUAUCCCCAUGUGAUUUUAAUAGCUUCUUAGGAGAAU	((((((.(((((((((.]]]]]]]...)))))))))...((((..((((((((((.(((..(((.(((.(.(((((((((((.((.(((....)))))....(((((((((.(...(..((((.....))..))...)..).))))).)))).(((((.....).))))..........))))))))).)).)))).)))..)).).)))))......)))))..))))...........))))))	1	Das[1]	1	3UTR-Das-04#1
	43	89-334	89	334	246	AUUCUCGUAACUACAUAGCACAAGUAGAUGUAGUUAACUUUAAUCUCACAUAGCAAUCUUUAAUCAGUGUGUAACAUUAGGGAGGACUUGAAAGAGCCACCACAUUUUCACCGAGGCCACGCGGAGUACGAUCGAGUGUACAGUGAACAAUGCUAGGGAGAGCUGCCUAUAUGGAAGAGCCCUAAUGUGUAAAAUUAAUUUUAGUAGUGCUAUCCCCAUGUGAUUUUAAUAGCUUCUUAGGAGAAU	((((((.(((((((((.]]]]]]]...)))))))))...((((..((((((((((.((...(((.(((.....(((((((((.((.(((....)))))......((((((...((((..(((...(((((......))))).)))......(((......))).))))...))))))..))))))))).....))).)))...).).)))))......)))))..))))...........))))))	1	Chen[1]	1	3UTR-Chen-2#2
	44	89-334	89	334	246	AUUCUCGUAACUACAUAGCACAAGUAGAUGUAGUUAACUUUAAUCUCACAUAGCAAUCUUUAAUCAGUGUGUAACAUUAGGGAGGACUUGAAAGAGCCACCACAUUUUCACCGAGGCCACGCGGAGUACGAUCGAGUGUACAGUGAACAAUGCUAGGGAGAGCUGCCUAUAUGGAAGAGCCCUAAUGUGUAAAAUUAAUUUUAGUAGUGCUAUCCCCAUGUGAUUUUAAUAGCUUCUUAGGAGAAU	((((((.(((((((((.]]]]]]]...)))))))))...((((..((((((((((..((..(((.(((.(.(.(((((((((.((.(((....)))))....((((.((((.(..((..((((.....))..))...)).).))))..)))).((((..]..]..))))..........)))))))))).)..))).)))..))...)))))......)))))..))))...........))))))	1	Das[1]	1	3UTR-Das-02#1
	45	89-334	89	334	246	AUUCUCGUAACUACAUAGCACAAGUAGAUGUAGUUAACUUUAAUCUCACAUAGCAAUCUUUAAUCAGUGUGUAACAUUAGGGAGGACUUGAAAGAGCCACCACAUUUUCACCGAGGCCACGCGGAGUACGAUCGAGUGUACAGUGAACAAUGCUAGGGAGAGCUGCCUAUAUGGAAGAGCCCUAAUGUGUAAAAUUAAUUUUAGUAGUGCUAUCCCCAUGUGAUUUUAAUAGCUUCUUAGGAGAAU	((((((.(((((((((.]]]]]]]...)))))))))...((((..((((((((((..((..(((.(((.(..((((((((((.((.(((....)))))....(((((((((.(..(((.((((.....))..)).).)).).))))).)))).((((........))))..........))))))))).).).))).)))..))...)))))......)))))..))))...........))))))	1	Das[1]	1	3UTR-Das-07#1
	46	89-334	89	334	246	AUUCUCGUAACUACAUAGCACAAGUAGAUGUAGUUAACUUUAAUCUCACAUAGCAAUCUUUAAUCAGUGUGUAACAUUAGGGAGGACUUGAAAGAGCCACCACAUUUUCACCGAGGCCACGCGGAGUACGAUCGAGUGUACAGUGAACAAUGCUAGGGAGAGCUGCCUAUAUGGAAGAGCCCUAAUGUGUAAAAUUAAUUUUAGUAGUGCUAUCCCCAUGUGAUUUUAAUAGCUUCUUAGGAGAAU	((((((.(((((((((.]]]]]]]...)))))))))...((((..((((((((((..((..(((.(((.(...(((((((((.((.(((....)))))....(((((((((.(..(((.((((.....))..)).).)).).))))).)))).((((.(....).))))..........)))))))))...).))).)))..))...)))))......)))))..))))...........))))))	1	Das[1]	1	3UTR-Das-03#1
	47	89-334	89	334	246	AUUCUCGUAACUACAUAGCACAAGUAGAUGUAGUUAACUUUAAUCUCACAUAGCAAUCUUUAAUCAGUGUGUAACAUUAGGGAGGACUUGAAAGAGCCACCACAUUUUCACCGAGGCCACGCGGAGUACGAUCGAGUGUACAGUGAACAAUGCUAGGGAGAGCUGCCUAUAUGGAAGAGCCCUAAUGUGUAAAAUUAAUUUUAGUAGUGCUAUCCCCAUGUGAUUUUAAUAGCUUCUUAGGAGAAU	((((((.(((((((((.]]]]]]]...)))))))))...((((..((((((((((..((..(((.(((..((.(((((((((.((.(((....)))))....(((((((((.(..(((.((((.....))..)).).)).).))))).)))).(((((.....).))))..........)))))))))))...))).)))..))...)))))......)))))..))))...........))))))	1	Das[1]	1	3UTR-Das-06#1
	48	89-334	89	334	246	AUUCUCGUAACUACAUAGCACAAGUAGAUGUAGUUAACUUUAAUCUCACAUAGCAAUCUUUAAUCAGUGUGUAACAUUAGGGAGGACUUGAAAGAGCCACCACAUUUUCACCGAGGCCACGCGGAGUACGAUCGAGUGUACAGUGAACAAUGCUAGGGAGAGCUGCCUAUAUGGAAGAGCCCUAAUGUGUAAAAUUAAUUUUAGUAGUGCUAUCCCCAUGUGAUUUUAAUAGCUUCUUAGGAGAAU	((((((.(((((((((.]]]]]]]...)))))))))...((((..((((((((((..((..(((.(((.....(((((((((.((.(((....)))))....(((((((((...((((.((((.....))..)).).)).).))))).)))).(((((.....).))))..........))))))))).....))).)))..))...)))))......)))))..))))...........))))))	1	Das[1]	1	3UTR-Das-08#1
	49	89-334	89	334	246	AUUCUCGUAACUACAUAGCACAAGUAGAUGUAGUUAACUUUAAUCUCACAUAGCAAUCUUUAAUCAGUGUGUAACAUUAGGGAGGACUUGAAAGAGCCACCACAUUUUCACCGAGGCCACGCGGAGUACGAUCGAGUGUACAGUGAACAAUGCUAGGGAGAGCUGCCUAUAUGGAAGAGCCCUAAUGUGUAAAAUUAAUUUUAGUAGUGCUAUCCCCAUGUGAUUUUAAUAGCUUCUUAGGAGAAU	((((((.(((((((((.]]]]]]]...)))))))))...((((..((((((((((..((..(((.(((.....(((((((((.((.(((....)))))......((((((..(((((..(((...(((((......))))).)))......(((......))).)))).).))))))..))))))))).....))).)))..))...)))))......)))))..))))...........))))))	1	Chen[1]	1	3UTR-Chen-2#4
	50	89-334	89	334	246	AUUCUCGUAACUACAUAGCACAAGUAGAUGUAGUUAACUUUAAUCUCACAUAGCAAUCUUUAAUCAGUGUGUAACAUUAGGGAGGACUUGAAAGAGCCACCACAUUUUCACCGAGGCCACGCGGAGUACGAUCGAGUGUACAGUGAACAAUGCUAGGGAGAGCUGCCUAUAUGGAAGAGCCCUAAUGUGUAAAAUUAAUUUUAGUAGUGCUAUCCCCAUGUGAUUUUAAUAGCUUCUUAGGAGAAU	((((((.(((((((((.]]]]]]]...)))))))))...((((..((((((((((..((..(((.(((.....(((((((((.((.(((....)))))......((((((...((((..(((...(((((......))))).)))......(((......))).))))...))))))..))))))))).....))).)))..))...)))))......)))))..))))...........))))))	1	Chen[2]	2	3UTR-Chen-2#1, 3UTR-Chen-2#5, 3UTR-Chen-2#7
	51	89-334	89	334	246	AUUCUCGUAACUACAUAGCACAAGUAGAUGUAGUUAACUUUAAUCUCACAUAGCAAUCUUUAAUCAGUGUGUAACAUUAGGGAGGACUUGAAAGAGCCACCACAUUUUCACCGAGGCCACGCGGAGUACGAUCGAGUGUACAGUGAACAAUGCUAGGGAGAGCUGCCUAUAUGGAAGAGCCCUAAUGUGUAAAAUUAAUUUUAGUAGUGCUAUCCCCAUGUGAUUUUAAUAGCUUCUUAGGAGAAU	((((((.(((((((((.]]]]]]].].))))))))).(.((((..((((((((((..((..(((.(((.....(((((((((.((.(((....)))))....(((((((((....(((.((((.....))..)).).))...))))).)))).(((((.....).))))..........))))))))).....))).)))..))...)))))......)))))..))))..)........))))))	1	Das[1]	1	3UTR-Das-01#1
	52	89-334	89	334	246	AUUCUCGUAACUACAUAGCACAAGUAGAUGUAGUUAACUUUAAUCUCACAUAGCAAUCUUUAAUCAGUGUGUAACAUUAGGGAGGACUUGAAAGAGCCACCACAUUUUCACCGAGGCCACGCGGAGUACGAUCGAGUGUACAGUGAACAAUGCUAGGGAGAGCUGCCUAUAUGGAAGAGCCCUAAUGUGUAAAAUUAAUUUUAGUAGUGCUAUCCCCAUGUGAUUUUAAUAGCUUCUUAGGAGAAU	((((((.((((((((..]]]]]]]....))))))))...((((..((((((((((..((..(((.(((.....(((((((((.((.(((....)))))......((((((..(((((..(((...(((((......))))).)))......(((......))).)))).).))))))..))))))))).....))).)))..))...)))))......)))))..))))...........))))))	1	Chen[1]	1	3UTR-Chen-2#3
	53	89-334	89	334	246	AUUCUCGUAACUACAUAGCACAAGUAGAUGUAGUUAACUUUAAUCUCACAUAGCAAUCUUUAAUCAGUGUGUAACAUUAGGGAGGACUUGAAAGAGCCACCACAUUUUCACCGAGGCCACGCGGAGUACGAUCGAGUGUACAGUGAACAAUGCUAGGGAGAGCUGCCUAUAUGGAAGAGCCCUAAUGUGUAAAAUUAAUUUUAGUAGUGCUAUCCCCAUGUGAUUUUAAUAGCUUCUUAGGAGAAU	((((.(.(((((((((...........))))))))).((.(.(..(((((.((((..((..(((.(((.(((.((((((((..((.(((....)))))........(((((...(((..((((.....))..))...)).).)))))....(((......))).................)))))))))))..))).)))..))...)))).......)))))..).)..))((....))).))))	1	Ding[1]	1	3UTR-Ding#3
	54	89-334	89	334	246	AUUCUCGUAACUACAUAGCACAAGUAGAUGUAGUUAACUUUAAUCUCACAUAGCAAUCUUUAAUCAGUGUGUAACAUUAGGGAGGACUUGAAAGAGCCACCACAUUUUCACCGAGGCCACGCGGAGUACGAUCGAGUGUACAGUGAACAAUGCUAGGGAGAGCUGCCUAUAUGGAAGAGCCCUAAUGUGUAAAAUUAAUUUUAGUAGUGCUAUCCCCAUGUGAUUUUAAUAGCUUCUUAGGAGAAU	((..((.(((((((((...........))))))))).((((((..((((((((((..((..(((.(((.(((.(((((((((.((.(((....)))))........(((((....(((.((((.....))..)).).))...)))))....(((......)))................))))))))))))..))).)))..))...)))))......)))))..)))).))((....))))..))	1	Ding[1]	1	3UTR-Ding#9
	55	89-334	89	334	246	AUUCUCGUAACUACAUAGCACAAGUAGAUGUAGUUAACUUUAAUCUCACAUAGCAAUCUUUAAUCAGUGUGUAACAUUAGGGAGGACUUGAAAGAGCCACCACAUUUUCACCGAGGCCACGCGGAGUACGAUCGAGUGUACAGUGAACAAUGCUAGGGAGAGCUGCCUAUAUGGAAGAGCCCUAAUGUGUAAAAUUAAUUUUAGUAGUGCUAUCCCCAUGUGAUUUUAAUAGCUUCUUAGGAGAAU	(.((((.(((((((((...........))))))))).(((((...(((...((((..((..(((.((....(..(.(((((..((.(((....)))))........(((((....((..((((.....))..))...))...)))))....(((......))).................))))).).).....)).)))..))...)))).........)))...))).))((....)))))).)	1	Ding[1]	1	3UTR-Ding#4
	56	90-333	90	333	244	UUCUCGUAACUACAUAGCACAAGUAGAUGUAGUUAACUUUAAUCUCACAUAGCAAUCUUUAAUCAGUGUGUAACAUUAGGGAGGACUUGAAAGAGCCACCACAUUUUCACCGAGGCCACGCGGAGUACGAUCGAGUGUACAGUGAACAAUGCUAGGGAGAGCUGCCUAUAUGGAAGAGCCCUAAUGUGUAAAAUUAAUUUUAGUAGUGCUAUCCCCAUGUGAUUUUAAUAGCUUCUUAGGAGAA	(((.(.(((((((((...........))))))))).((......((..(((.((..((..(((..((.(((.((((((((..((.(((....)))))........(((((....((..((((.....))..))...))...)))))....(((......))).................)))))))))))..))..)))..))...)).))......)..)).......))((....))).)))	1	Ding[1]	1	3UTR-Ding#8
	57	90-333	90	333	244	UUCUCGUAACUACAUAGCACAAGUAGAUGUAGUUAACUUUAAUCUCACAUAGCAAUCUUUAAUCAGUGUGUAACAUUAGGGAGGACUUGAAAGAGCCACCACAUUUUCACCGAGGCCACGCGGAGUACGAUCGAGUGUACAGUGAACAAUGCUAGGGAGAGCUGCCUAUAUGGAAGAGCCCUAAUGUGUAAAAUUAAUUUUAGUAGUGCUAUCCCCAUGUGAUUUUAAUAGCUUCUUAGGAGAA	(.(((.(((((((((...........))))))))).((((.(...(...(((.(..((......(((.(((.(..((((.(.((.(((....)))))........(((((.(..(.(.((((.....))..)).)..).).)))))....(((......)))................).))))..))))..)))......))...).))).........)...).)).))((....))))).)	1	Ding[1]	1	3UTR-Ding#1
	58	91-130	91	130	40	UCUCGUAACUACAUAGCACAAGUAGAUGUAGUUAACUUUA	(...((((((((((.((....))..)))))))).))...)	1	Bujnicki[1]	1	3UTR-Bujnicki-05
	59	91-130	91	130	40	UCUCGUAACUACAUAGCACAAGUAGAUGUAGUUAACUUUA	(...((((((((((..[[[[.[...))))))))).)...)	1	Bujnicki[1]	1	3UTR-Bujnicki-01
	60	91-334	91	334	244	UCUCGUAACUACAUAGCACAAGUAGAUGUAGUUAACUUUAAUCUCACAUAGCAAUCUUUAAUCAGUGUGUAACAUUAGGGAGGACUUGAAAGAGCCACCACAUUUUCACCGAGGCCACGCGGAGUACGAUCGAGUGUACAGUGAACAAUGCUAGGGAGAGCUGCCUAUAUGGAAGAGCCCUAAUGUGUAAAAUUAAUUUUAGUAGUGCUAUCCCCAUGUGAUUUUAAUAGCUUCUUAGGAGAAU	(...((((((((((..[[[[.[...))))))))).)...).....[[((((((......(((.(((.(((.((((((((...(.((((.......))...(.((.(((...(((((.((((.........)..)))((((........)).)).)).......)))...))))))))))))))))))).)).)).)))...]]..))))))...].]]]][.....((..((((.].)))).))	1	Bujnicki[1]	1	3UTR-Bujnicki-01
	61	95-126	95	126	32	GUAACUACAUAGCACAAGUAGAUGUAGUUAAC	(((((((((((.(....))..))))))))).)	1	Bujnicki[1]	1	3UTR-Bujnicki-03
	62	95-126	95	126	32	GUAACUACAUAGCACAAGUAGAUGUAGUUAAC	((((((((((.((....))..))))))))).)	1	Bujnicki[1]	1	3UTR-Bujnicki-04
	63	95-126	95	126	32	GUAACUACAUAGCACAAGUAGAUGUAGUUAAC	(((((((((([.[[[[.....)))))))).))	1	Bujnicki[1]	1	3UTR-Bujnicki-02
	64	95-336	95	336	242	GUAACUACAUAGCACAAGUAGAUGUAGUUAACUUUAAUCUCACAUAGCAAUCUUUAAUCAGUGUGUAACAUUAGGGAGGACUUGAAAGAGCCACCACAUUUUCACCGAGGCCACGCGGAGUACGAUCGAGUGUACAGUGAACAAUGCUAGGGAGAGCUGCCUAUAUGGAAGAGCCCUAAUGUGUAAAAUUAAUUUUAGUAGUGCUAUCCCCAUGUGAUUUUAAUAGCUUCUUAGGAGAAUGA	(((((((((([.[[[[.....)))))))).))......{{...((((((.......((.(((.(((.(((((((((.[{.((...........]}.(..((.((...((((.((((.((......))..))))(((........)).).(......).))))...)).))))))))))))))))).).)).))........)))))).....]]]]..](((.(..(((...}})))).)))	1	Bujnicki[1]	1	3UTR-Bujnicki-02
	65	96-124	96	124	29	UAACUACAUAGCACAAGUAGAUGUAGUUA	(((((((((.((....))..)))))))))	1	Szachniuk[5]	5	RNAComposer-3UTRSA1#1, RNAComposer-3UTRSA1#2, RNAComposer-3UTRSA1#3, RNAComposer-3UTRSA1#4, RNAComposer-3UTRSA1#5
	66	96-124	96	124	29	UAACUACAUAGCACAAGUAGAUGUAGUUA	(((((((((...........)))))))))	2	Chen[5], Ding[10]	15	3UTR-Chen-1#1, 3UTR-Chen-1#2, 3UTR-Chen-1#3, 3UTR-Chen-1#4, 3UTR-Chen-1#5, 3UTR-Ding#1, 3UTR-Ding#10, 3UTR-Ding#2, 3UTR-Ding#3, 3UTR-Ding#4, 3UTR-Ding#5, 3UTR-Ding#6, 3UTR-Ding#7, 3UTR-Ding#8, 3UTR-Ding#9
	67	96-124	96	124	29	UAACUACAUAGCACAAGUAGAUGUAGUUA	(((((((((.]]]]]]]...)))))))))	2	Chen[4], Das[8]	12	3UTR-Chen-2#1, 3UTR-Chen-2#2, 3UTR-Chen-2#4, 3UTR-Chen-2#5, 3UTR-Das-02#1, 3UTR-Das-03#1, 3UTR-Das-04#1, 3UTR-Das-05#1, 3UTR-Das-06#1, 3UTR-Das-07#1, 3UTR-Das-08#1, 3UTR-Das-09#1
	68	96-124	96	124	29	UAACUACAUAGCACAAGUAGAUGUAGUUA	(((((((((.]]]]]]].].)))))))))	1	Das[1]	1	3UTR-Das-01#1
	69	96-124	96	124	29	UAACUACAUAGCACAAGUAGAUGUAGUUA	((((((((..]]]]]]]....))))))))	1	Chen[1]	1	3UTR-Chen-2#3, 3UTR-Chen-4#5
	70	126-320	126	320	195	CUUUAAUCUCACAUAGCAAUCUUUAAUCAGUGUGUAACAUUAGGGAGGACUUGAAAGAGCCACCACAUUUUCACCGAGGCCACGCGGAGUACGAUCGAGUGUACAGUGAACAAUGCUAGGGAGAGCUGCCUAUAUGGAAGAGCCCUAAUGUGUAAAAUUAAUUUUAGUAGUGCUAUCCCCAUGUGAUUUUAAUAG	((((((..((((((((((..((..(((.(((.(((.(((((((((.((.(((....)))))........(((((....(((.((((.....))..)).).))...)))))....(((......)))................))))))))))))..))).)))..))...)))))......)))))..)))).))	1	Ding[1]	1	3UTR-Ding#9
	71	126-320	126	320	195	CUUUAAUCUCACAUAGCAAUCUUUAAUCAGUGUGUAACAUUAGGGAGGACUUGAAAGAGCCACCACAUUUUCACCGAGGCCACGCGGAGUACGAUCGAGUGUACAGUGAACAAUGCUAGGGAGAGCUGCCUAUAUGGAAGAGCCCUAAUGUGUAAAAUUAAUUUUAGUAGUGCUAUCCCCAUGUGAUUUUAAUAG	((((((..((((((((((..((..(((.(((.(((.((((((((..((.(((....)))))........(((((....((..((((.....))..))...))...)))))....(((......))).................)))))))))))..))).)))..))...)))))......)))))..)))).))	1	Ding[1]	1	3UTR-Ding#10
	72	126-320	126	320	195	CUUUAAUCUCACAUAGCAAUCUUUAAUCAGUGUGUAACAUUAGGGAGGACUUGAAAGAGCCACCACAUUUUCACCGAGGCCACGCGGAGUACGAUCGAGUGUACAGUGAACAAUGCUAGGGAGAGCUGCCUAUAUGGAAGAGCCCUAAUGUGUAAAAUUAAUUUUAGUAGUGCUAUCCCCAUGUGAUUUUAAUAG	((((((..((((((((((..((..(((.(((.(.(((((((((((.((.(((....)))))...((((((((((.(..(((.((((.....))..)).).)).).))))).)))).((((........))))..).......))))))))).))).))).)))..))...)))))......)))))..)))).))	1	Das[1]	1	3UTR-Das-09#1
	73	126-320	126	320	195	CUUUAAUCUCACAUAGCAAUCUUUAAUCAGUGUGUAACAUUAGGGAGGACUUGAAAGAGCCACCACAUUUUCACCGAGGCCACGCGGAGUACGAUCGAGUGUACAGUGAACAAUGCUAGGGAGAGCUGCCUAUAUGGAAGAGCCCUAAUGUGUAAAAUUAAUUUUAGUAGUGCUAUCCCCAUGUGAUUUUAAUAG	((((((..((((((((((..((..(((.(((.....(((((((((.((.(((....))))).((((((((((((...((((.((((.....))..)).).)).).))))).)))).((((........))))..))).....))))))))).....))).)))..))...)))))......)))))..)))).))	1	Szachniuk[1]	1	RNAComposer-3UTRSA1#3
	74	126-320	126	320	195	CUUUAAUCUCACAUAGCAAUCUUUAAUCAGUGUGUAACAUUAGGGAGGACUUGAAAGAGCCACCACAUUUUCACCGAGGCCACGCGGAGUACGAUCGAGUGUACAGUGAACAAUGCUAGGGAGAGCUGCCUAUAUGGAAGAGCCCUAAUGUGUAAAAUUAAUUUUAGUAGUGCUAUCCCCAUGUGAUUUUAAUAG	((((((..((((((((((..((..(((.(((.....(((((((((.((.(((....))))).((((((((((((...(.(..((((.....))..))...)..).))))).)))).((((........))))..))).....))))))))).....))).)))..))...)))))......)))))..)))).))	1	Szachniuk[1]	1	RNAComposer-3UTRSA1#1
	75	126-320	126	320	195	CUUUAAUCUCACAUAGCAAUCUUUAAUCAGUGUGUAACAUUAGGGAGGACUUGAAAGAGCCACCACAUUUUCACCGAGGCCACGCGGAGUACGAUCGAGUGUACAGUGAACAAUGCUAGGGAGAGCUGCCUAUAUGGAAGAGCCCUAAUGUGUAAAAUUAAUUUUAGUAGUGCUAUCCCCAUGUGAUUUUAAUAG	((((((..((((((((((..((..(((.(((.....(((((((((.((.((......)))).((((((((((((...(.((.((((.....))..)).).)..).))))).)))).((((........))))..))).....))))))))).....))).)))..))...)))))......)))))..)))).))	1	Szachniuk[1]	1	RNAComposer-3UTRSA1#5
	76	126-320	126	320	195	CUUUAAUCUCACAUAGCAAUCUUUAAUCAGUGUGUAACAUUAGGGAGGACUUGAAAGAGCCACCACAUUUUCACCGAGGCCACGCGGAGUACGAUCGAGUGUACAGUGAACAAUGCUAGGGAGAGCUGCCUAUAUGGAAGAGCCCUAAUGUGUAAAAUUAAUUUUAGUAGUGCUAUCCCCAUGUGAUUUUAAUAG	((((((..((((((((((..((..(((.(.(.....(((((((((.((.(((....))))).((((((((((((...((((.((((.....))..)).).)).).))))).)))).((((........))))..))).....))))))))).....).).)))..))...)))))......)))))..)))).))	1	Szachniuk[1]	1	RNAComposer-3UTRSA1#2
	77	126-320	126	320	195	CUUUAAUCUCACAUAGCAAUCUUUAAUCAGUGUGUAACAUUAGGGAGGACUUGAAAGAGCCACCACAUUUUCACCGAGGCCACGCGGAGUACGAUCGAGUGUACAGUGAACAAUGCUAGGGAGAGCUGCCUAUAUGGAAGAGCCCUAAUGUGUAAAAUUAAUUUUAGUAGUGCUAUCCCCAUGUGAUUUUAAUAG	((((((..((((((((((..((..(((.(.(.....(((((((((.((.(((....))))).((((((((((((...(.(..((((.....))..))...)..).))))).)))).((((........))))..))).....))))))))).....).).)))..))...)))))......)))))..)))).))	1	Szachniuk[1]	1	RNAComposer-3UTRSA1#4
	78	126-320	126	320	195	CUUUAAUCUCACAUAGCAAUCUUUAAUCAGUGUGUAACAUUAGGGAGGACUUGAAAGAGCCACCACAUUUUCACCGAGGCCACGCGGAGUACGAUCGAGUGUACAGUGAACAAUGCUAGGGAGAGCUGCCUAUAUGGAAGAGCCCUAAUGUGUAAAAUUAAUUUUAGUAGUGCUAUCCCCAUGUGAUUUUAAUAG	((((((..(((.((.(((..((..(((.(((.(((.(((((((((.((.(((....)))))........(((((...(((..((((.....))..))...)).).)))))....(((......)))................))))))))))))..))).)))..))...))).)......).)))..)))).))	1	Ding[1]	1	3UTR-Ding#6
	79	126-320	126	320	195	CUUUAAUCUCACAUAGCAAUCUUUAAUCAGUGUGUAACAUUAGGGAGGACUUGAAAGAGCCACCACAUUUUCACCGAGGCCACGCGGAGUACGAUCGAGUGUACAGUGAACAAUGCUAGGGAGAGCUGCCUAUAUGGAAGAGCCCUAAUGUGUAAAAUUAAUUUUAGUAGUGCUAUCCCCAUGUGAUUUUAAUAG	((((((..((..((((((..((..(((.(((.(((.((((((((..((.(((....)))))........(((((....((..((((.....))..))...))...)))))....(((......))).................)))))))))))..))).)))..))...)))))......)..))..)))).))	1	Ding[1]	1	3UTR-Ding#5
	80	126-320	126	320	195	CUUUAAUCUCACAUAGCAAUCUUUAAUCAGUGUGUAACAUUAGGGAGGACUUGAAAGAGCCACCACAUUUUCACCGAGGCCACGCGGAGUACGAUCGAGUGUACAGUGAACAAUGCUAGGGAGAGCUGCCUAUAUGGAAGAGCCCUAAUGUGUAAAAUUAAUUUUAGUAGUGCUAUCCCCAUGUGAUUUUAAUAG	((((((...(..((((((..((..((..(((.(...(((.((((..((.(((....)))))........(((((....((..((((.....))..))...))...)))))....(((......))).................)))).)))..)..)))..))..))...)))))......)..)...)))).))	1	Ding[1]	1	3UTR-Ding#7
	81	126-320	126	320	195	CUUUAAUCUCACAUAGCAAUCUUUAAUCAGUGUGUAACAUUAGGGAGGACUUGAAAGAGCCACCACAUUUUCACCGAGGCCACGCGGAGUACGAUCGAGUGUACAGUGAACAAUGCUAGGGAGAGCUGCCUAUAUGGAAGAGCCCUAAUGUGUAAAAUUAAUUUUAGUAGUGCUAUCCCCAUGUGAUUUUAAUAG	(((((...((((((((.(..((...((.(....((.(((((((((.((.(((....)))))........(((((....((..((((.....))..))...))...)))))....(((......)))................))))))))))).....).))...))...).)))......)))))...))).))	1	Ding[1]	1	3UTR-Ding#2
	82	126-320	126	320	195	CUUUAAUCUCACAUAGCAAUCUUUAAUCAGUGUGUAACAUUAGGGAGGACUUGAAAGAGCCACCACAUUUUCACCGAGGCCACGCGGAGUACGAUCGAGUGUACAGUGAACAAUGCUAGGGAGAGCUGCCUAUAUGGAAGAGCCCUAAUGUGUAAAAUUAAUUUUAGUAGUGCUAUCCCCAUGUGAUUUUAAUAG	(((((...(((...((((..((..(((.((....(..(.(((((..((.(((....)))))........(((((....((..((((.....))..))...))...)))))....(((......))).................))))).).).....)).)))..))...)))).........)))...))).))	1	Ding[1]	1	3UTR-Ding#4
	83	126-320	126	320	195	CUUUAAUCUCACAUAGCAAUCUUUAAUCAGUGUGUAACAUUAGGGAGGACUUGAAAGAGCCACCACAUUUUCACCGAGGCCACGCGGAGUACGAUCGAGUGUACAGUGAACAAUGCUAGGGAGAGCUGCCUAUAUGGAAGAGCCCUAAUGUGUAAAAUUAAUUUUAGUAGUGCUAUCCCCAUGUGAUUUUAAUAG	((((.(...(...(((.(..((......(((.(((.(..((((.(.((.(((....)))))........(((((.(..(.(.((((.....))..)).)..).).)))))....(((......)))................).))))..))))..)))......))...).))).........)...).)).))	1	Ding[1]	1	3UTR-Ding#1
	84	126-320	126	320	195	CUUUAAUCUCACAUAGCAAUCUUUAAUCAGUGUGUAACAUUAGGGAGGACUUGAAAGAGCCACCACAUUUUCACCGAGGCCACGCGGAGUACGAUCGAGUGUACAGUGAACAAUGCUAGGGAGAGCUGCCUAUAUGGAAGAGCCCUAAUGUGUAAAAUUAAUUUUAGUAGUGCUAUCCCCAUGUGAUUUUAAUAG	((.(.(..(((((.((((..((..(((.(((.(((.((((((((..((.(((....)))))........(((((...(((..((((.....))..))...)).).)))))....(((......))).................)))))))))))..))).)))..))...)))).......)))))..).)..))	1	Ding[1]	1	3UTR-Ding#3
	85	126-320	126	320	195	CUUUAAUCUCACAUAGCAAUCUUUAAUCAGUGUGUAACAUUAGGGAGGACUUGAAAGAGCCACCACAUUUUCACCGAGGCCACGCGGAGUACGAUCGAGUGUACAGUGAACAAUGCUAGGGAGAGCUGCCUAUAUGGAAGAGCCCUAAUGUGUAAAAUUAAUUUUAGUAGUGCUAUCCCCAUGUGAUUUUAAUAG	((......((..(((.((..((..(((..((.(((.((((((((..((.(((....)))))........(((((....((..((((.....))..))...))...)))))....(((......))).................)))))))))))..))..)))..))...)).))......)..)).......))	1	Ding[1]	1	3UTR-Ding#8
	86	126-320	126	320	195	CUUUAAUCUCACAUAGCAAUCUUUAAUCAGUGUGUAACAUUAGGGAGGACUUGAAAGAGCCACCACAUUUUCACCGAGGCCACGCGGAGUACGAUCGAGUGUACAGUGAACAAUGCUAGGGAGAGCUGCCUAUAUGGAAGAGCCCUAAUGUGUAAAAUUAAUUUUAGUAGUGCUAUCCCCAUGUGAUUUUAAUAG	(.((((..((((((((((..((..(((.(((.....(((((((((.((.(((....)))))....(((((((((....(((.((((.....))..)).).))...))))).)))).(((((.....).))))..........))))))))).....))).)))..))...)))))......)))))..))))..)	1	Das[1]	1	3UTR-Das-01#1
	87	128-317	128	317	190	UUAAUCUCACAUAGCAAUCUUUAAUCAGUGUGUAACAUUAGGGAGGACUUGAAAGAGCCACCACAUUUUCACCGAGGCCACGCGGAGUACGAUCGAGUGUACAGUGAACAAUGCUAGGGAGAGCUGCCUAUAUGGAAGAGCCCUAAUGUGUAAAAUUAAUUUUAGUAGUGCUAUCCCCAUGUGAUUUUAA	((((..((((((((((.(((..(((.(((.(.(((((((((((.((.(((....)))))....(((((((((.(...(..((((.....))..))...)..).))))).)))).(((((.....).))))..........))))))))).)).)))).)))..)).).)))))......)))))..))))	1	Das[1]	1	3UTR-Das-04#1
	88	128-317	128	317	190	UUAAUCUCACAUAGCAAUCUUUAAUCAGUGUGUAACAUUAGGGAGGACUUGAAAGAGCCACCACAUUUUCACCGAGGCCACGCGGAGUACGAUCGAGUGUACAGUGAACAAUGCUAGGGAGAGCUGCCUAUAUGGAAGAGCCCUAAUGUGUAAAAUUAAUUUUAGUAGUGCUAUCCCCAUGUGAUUUUAA	((((..((((((((((.((...(((.(((.....(((((((((.((.(((....)))))......((((((...((((..(((...(((((......))))).)))......(((......))).))))...))))))..))))))))).....))).)))...).).)))))......)))))..))))	1	Chen[1]	1	3UTR-Chen-2#2
	89	128-317	128	317	190	UUAAUCUCACAUAGCAAUCUUUAAUCAGUGUGUAACAUUAGGGAGGACUUGAAAGAGCCACCACAUUUUCACCGAGGCCACGCGGAGUACGAUCGAGUGUACAGUGAACAAUGCUAGGGAGAGCUGCCUAUAUGGAAGAGCCCUAAUGUGUAAAAUUAAUUUUAGUAGUGCUAUCCCCAUGUGAUUUUAA	((((..((((((((((..((..(((.(((.(.(.(((((((((.((.(((....)))))....((((.((((.(..((..((((.....))..))...)).).))))..)))).((((..]..]..))))..........)))))))))).)..))).)))..))...)))))......)))))..))))	1	Das[1]	1	3UTR-Das-02#1
	90	128-317	128	317	190	UUAAUCUCACAUAGCAAUCUUUAAUCAGUGUGUAACAUUAGGGAGGACUUGAAAGAGCCACCACAUUUUCACCGAGGCCACGCGGAGUACGAUCGAGUGUACAGUGAACAAUGCUAGGGAGAGCUGCCUAUAUGGAAGAGCCCUAAUGUGUAAAAUUAAUUUUAGUAGUGCUAUCCCCAUGUGAUUUUAA	((((..((((((((((..((..(((.(((.(..((((((((((.((.(((....)))))....(((((((((.(..(((.((((.....))..)).).)).).))))).)))).((((........))))..........))))))))).).).))).)))..))...)))))......)))))..))))	1	Das[1]	1	3UTR-Das-07#1
	91	128-317	128	317	190	UUAAUCUCACAUAGCAAUCUUUAAUCAGUGUGUAACAUUAGGGAGGACUUGAAAGAGCCACCACAUUUUCACCGAGGCCACGCGGAGUACGAUCGAGUGUACAGUGAACAAUGCUAGGGAGAGCUGCCUAUAUGGAAGAGCCCUAAUGUGUAAAAUUAAUUUUAGUAGUGCUAUCCCCAUGUGAUUUUAA	((((..((((((((((..((..(((.(((.(...(((((((((.((.(((....)))))....(((((((((.(..(((.((((.....))..)).).)).).))))).)))).((((.(....).))))..........)))))))))...).))).)))..))...)))))......)))))..))))	1	Das[1]	1	3UTR-Das-03#1
	92	128-317	128	317	190	UUAAUCUCACAUAGCAAUCUUUAAUCAGUGUGUAACAUUAGGGAGGACUUGAAAGAGCCACCACAUUUUCACCGAGGCCACGCGGAGUACGAUCGAGUGUACAGUGAACAAUGCUAGGGAGAGCUGCCUAUAUGGAAGAGCCCUAAUGUGUAAAAUUAAUUUUAGUAGUGCUAUCCCCAUGUGAUUUUAA	((((..((((((((((..((..(((.(((..((.(((((((((.((.(((....)))))....(((((((((.(..(((.((((.....))..)).).)).).))))).)))).(((((.....).))))..........)))))))))))...))).)))..))...)))))......)))))..))))	1	Das[1]	1	3UTR-Das-06#1
	93	128-317	128	317	190	UUAAUCUCACAUAGCAAUCUUUAAUCAGUGUGUAACAUUAGGGAGGACUUGAAAGAGCCACCACAUUUUCACCGAGGCCACGCGGAGUACGAUCGAGUGUACAGUGAACAAUGCUAGGGAGAGCUGCCUAUAUGGAAGAGCCCUAAUGUGUAAAAUUAAUUUUAGUAGUGCUAUCCCCAUGUGAUUUUAA	((((..((((((((((..((..(((.(((....((((((((((.((.(((....)))))......((((((...((((..(((...((((........)))).)))......(((......))).))))...))))))..))))))))).)...))).)))..))...)))))......)))))..))))	1	Chen[1]	1	3UTR-Chen-1#3
	94	128-317	128	317	190	UUAAUCUCACAUAGCAAUCUUUAAUCAGUGUGUAACAUUAGGGAGGACUUGAAAGAGCCACCACAUUUUCACCGAGGCCACGCGGAGUACGAUCGAGUGUACAGUGAACAAUGCUAGGGAGAGCUGCCUAUAUGGAAGAGCCCUAAUGUGUAAAAUUAAUUUUAGUAGUGCUAUCCCCAUGUGAUUUUAA	((((..((((((((((..((..(((.(((.....(((((((((.((.(((....)))))....(((((((((...((((.((((.....))..)).).)).).))))).)))).(((((.....).))))..........))))))))).....))).)))..))...)))))......)))))..))))	1	Das[1]	1	3UTR-Das-08#1
	95	128-317	128	317	190	UUAAUCUCACAUAGCAAUCUUUAAUCAGUGUGUAACAUUAGGGAGGACUUGAAAGAGCCACCACAUUUUCACCGAGGCCACGCGGAGUACGAUCGAGUGUACAGUGAACAAUGCUAGGGAGAGCUGCCUAUAUGGAAGAGCCCUAAUGUGUAAAAUUAAUUUUAGUAGUGCUAUCCCCAUGUGAUUUUAA	((((..((((((((((..((..(((.(((.....(((((((((.((.(((....)))))....(((((((((....(((.((((.....))..)).).))...))))).)))).((((........))))..........))))))))).....))).)))..))...)))))......)))))..))))	1	Das[1]	1	3UTR-Das-05#1
	96	128-317	128	317	190	UUAAUCUCACAUAGCAAUCUUUAAUCAGUGUGUAACAUUAGGGAGGACUUGAAAGAGCCACCACAUUUUCACCGAGGCCACGCGGAGUACGAUCGAGUGUACAGUGAACAAUGCUAGGGAGAGCUGCCUAUAUGGAAGAGCCCUAAUGUGUAAAAUUAAUUUUAGUAGUGCUAUCCCCAUGUGAUUUUAA	((((..((((((((((..((..(((.(((.....(((((((((.((.(((....)))))......((((((..(((((..(((...(((((......))))).)))......(((......))).)))).).))))))..))))))))).....))).)))..))...)))))......)))))..))))	1	Chen[2]	2	3UTR-Chen-2#3, 3UTR-Chen-2#4
	97	128-317	128	317	190	UUAAUCUCACAUAGCAAUCUUUAAUCAGUGUGUAACAUUAGGGAGGACUUGAAAGAGCCACCACAUUUUCACCGAGGCCACGCGGAGUACGAUCGAGUGUACAGUGAACAAUGCUAGGGAGAGCUGCCUAUAUGGAAGAGCCCUAAUGUGUAAAAUUAAUUUUAGUAGUGCUAUCCCCAUGUGAUUUUAA	((((..((((((((((..((..(((.(((.....(((((((((.((.(((....)))))......((((((...((((..(((...(((((......))))).)))......(((......))).))))...))))))..))))))))).....))).)))..))...)))))......)))))..))))	1	Chen[6]	6	3UTR-Chen-1#1, 3UTR-Chen-1#2, 3UTR-Chen-1#4, 3UTR-Chen-1#5, 3UTR-Chen-2#1, 3UTR-Chen-2#5, 3UTR-Chen-2#9
	98	132-330	132	330	199	UCUCACAUAGCAAUCUUUAAUCAGUGUGUAACAUUAGGGAGGACUUGAAAGAGCCACCACAUUUUCACCGAGGCCACGCGGAGUACGAUCGAGUGUACAGUGAACAAUGCUAGGGAGAGCUGCCUAUAUGGAAGAGCCCUAAUGUGUAAAAUUAAUUUUAGUAGUGCUAUCCCCAUGUGAUUUUAAUAGCUUCUUAGGA	(((.(.(((((.((....(((...(.(((.(((((((((....((....({((((.(..[.[.....[[).)))..}..((.((((((((..).)).).))..))(.)((.(........))))).).)]].))]])))))))))))).))))..........)))))))....(.(([.........)).)..).)))	1	Bujnicki[1]	1	3UTR-Bujnicki-04
	99	132-330	132	330	199	UCUCACAUAGCAAUCUUUAAUCAGUGUGUAACAUUAGGGAGGACUUGAAAGAGCCACCACAUUUUCACCGAGGCCACGCGGAGUACGAUCGAGUGUACAGUGAACAAUGCUAGGGAGAGCUGCCUAUAUGGAAGAGCCCUAAUGUGUAAAAUUAAUUUUAGUAGUGCUAUCCCCAUGUGAUUUUAAUAGCUUCUUAGGA	(((...((((((......(((.....(((.(((((((((....(((.(.(..(((.(..........[[).))).....((.(((((..(....)..).))..))...((..(......).)))).).)]])))..))))))))))))..)))...........))))))....(.(([.........)).)....)))	1	Bujnicki[1]	1	3UTR-Bujnicki-05
	100	133-329	133	329	197	CUCACAUAGCAAUCUUUAAUCAGUGUGUAACAUUAGGGAGGACUUGAAAGAGCCACCACAUUUUCACCGAGGCCACGCGGAGUACGAUCGAGUGUACAGUGAACAAUGCUAGGGAGAGCUGCCUAUAUGGAAGAGCCCUAAUGUGUAAAAUUAAUUUUAGUAGUGCUAUCCCCAUGUGAUUUUAAUAGCUUCUUAGG	((...((((((..((..(((...(.((((.((((((((....(((...(.((((.(..........[[).))).....((.((((((((..).)).).))..))...((.((......)))))).).)]])))..)))))))))))).)))).........))))))))....(.((..........)).)....))	1	Bujnicki[1]	1	3UTR-Bujnicki-03
	101	138-301	138	301	164	AUAGCAAUCUUUAAUCAGUGUGUAACAUUAGGGAGGACUUGAAAGAGCCACCACAUUUUCACCGAGGCCACGCGGAGUACGAUCGAGUGUACAGUGAACAAUGCUAGGGAGAGCUGCCUAUAUGGAAGAGCCCUAAUGUGUAAAAUUAAUUUUAGUAGUGCUAU	((((((......(((.(((.(((.((((((((...(.((((.......))...(.((.(((...(((((.((((.........)..)))((((........)).)).)).......)))...))))))))))))))))))).)).)).)))...]]..))))))	1	Bujnicki[1]	1	3UTR-Bujnicki-01
	102	138-301	138	301	164	AUAGCAAUCUUUAAUCAGUGUGUAACAUUAGGGAGGACUUGAAAGAGCCACCACAUUUUCACCGAGGCCACGCGGAGUACGAUCGAGUGUACAGUGAACAAUGCUAGGGAGAGCUGCCUAUAUGGAAGAGCCCUAAUGUGUAAAAUUAAUUUUAGUAGUGCUAU	((((((.......((.(((.(((.(((((((((.[{.((...........]}.(..((.((...((((.((((.((......))..))))(((........)).).(......).))))...)).))))))))))))))))).).)).))........))))))	1	Bujnicki[1]	1	3UTR-Bujnicki-02
	103	172-186	172	186	15	GGACUUGAAAGAGCC	((.(((....)))))	4	Chen[10], Das[9], Ding[10], Szachniuk[4]	33	3UTR-Chen-1#1, 3UTR-Chen-1#2, 3UTR-Chen-1#3, 3UTR-Chen-1#4, 3UTR-Chen-1#5, 3UTR-Chen-2#1, 3UTR-Chen-2#2, 3UTR-Chen-2#3, 3UTR-Chen-2#4, 3UTR-Chen-2#5, 3UTR-Das-01#1, 3UTR-Das-02#1, 3UTR-Das-03#1, 3UTR-Das-04#1, 3UTR-Das-05#1, 3UTR-Das-06#1, 3UTR-Das-07#1, 3UTR-Das-08#1, 3UTR-Das-09#1, 3UTR-Ding#1, 3UTR-Ding#10, 3UTR-Ding#2, 3UTR-Ding#3, 3UTR-Ding#4, 3UTR-Ding#5, 3UTR-Ding#6, 3UTR-Ding#7, 3UTR-Ding…
	104	172-186	172	186	15	GGACUUGAAAGAGCC	((.((......))))	1	Szachniuk[1]	1	RNAComposer-3UTRSA1#5
	105	177-187	177	187	11	UGAAAGAGCCA	((.......))	1	Bujnicki[1]	1	3UTR-Bujnicki-01
	106	184-205	184	205	22	GCCACCACAUUUUCACCGAGGC	(((.(..........[[).)))	1	Bujnicki[2]	2	3UTR-Bujnicki-03, 3UTR-Bujnicki-05
	107	184-205	184	205	22	GCCACCACAUUUUCACCGAGGC	(((.(..[.[.....[[).)))	1	Bujnicki[1]	1	3UTR-Bujnicki-04
	108	188-262	188	262	75	CCACAUUUUCACCGAGGCCACGCGGAGUACGAUCGAGUGUACAGUGAACAAUGCUAGGGAGAGCUGCCUAUAUGG	((((((((((((...((((.((((.....))..)).).)).).))))).)))).((((........))))..)))	1	Szachniuk[2]	2	RNAComposer-3UTRSA1#2, RNAComposer-3UTRSA1#3
	109	188-262	188	262	75	CCACAUUUUCACCGAGGCCACGCGGAGUACGAUCGAGUGUACAGUGAACAAUGCUAGGGAGAGCUGCCUAUAUGG	((((((((((((...(.((.((((.....))..)).).)..).))))).)))).((((........))))..)))	1	Szachniuk[1]	1	RNAComposer-3UTRSA1#5
	110	188-262	188	262	75	CCACAUUUUCACCGAGGCCACGCGGAGUACGAUCGAGUGUACAGUGAACAAUGCUAGGGAGAGCUGCCUAUAUGG	((((((((((((...(.(..((((.....))..))...)..).))))).)))).((((........))))..)))	1	Szachniuk[2]	2	RNAComposer-3UTRSA1#1, RNAComposer-3UTRSA1#4
	111	190-260	190	260	71	ACAUUUUCACCGAGGCCACGCGGAGUACGAUCGAGUGUACAGUGAACAAUGCUAGGGAGAGCUGCCUAUAU	((((((((((.(..(((.((((.....))..)).).)).).))))).)))).((((........))))..)	1	Das[1]	1	3UTR-Das-09#1
	112	191-265	191	265	75	CAUUUUCACCGAGGCCACGCGGAGUACGAUCGAGUGUACAGUGAACAAUGCUAGGGAGAGCUGCCUAUAUGGAAG	(.((.(((...(((((.((((.........)..)))((((........)).)).)).......)))...))))))	1	Bujnicki[1]	1	3UTR-Bujnicki-01
	113	191-240	191	240	50	CAUUUUCACCGAGGCCACGCGGAGUACGAUCGAGUGUACAGUGAACAAUG	(((((((((.(..(((.((((.....))..)).).)).).))))).))))	1	Das[4]	4	3UTR-Das-03#1, 3UTR-Das-06#1, 3UTR-Das-07#1, 3UTR-Das-09#1
	114	191-240	191	240	50	CAUUUUCACCGAGGCCACGCGGAGUACGAUCGAGUGUACAGUGAACAAUG	(((((((((.(...(..((((.....))..))...)..).))))).))))	1	Das[1]	1	3UTR-Das-04#1
	115	191-240	191	240	50	CAUUUUCACCGAGGCCACGCGGAGUACGAUCGAGUGUACAGUGAACAAUG	(((((((((...((((.((((.....))..)).).)).).))))).))))	2	Das[1], Szachniuk[2]	3	3UTR-Das-08#1, RNAComposer-3UTRSA1#2, RNAComposer-3UTRSA1#3
	116	191-240	191	240	50	CAUUUUCACCGAGGCCACGCGGAGUACGAUCGAGUGUACAGUGAACAAUG	(((((((((...(.((.((((.....))..)).).)..).))))).))))	1	Szachniuk[1]	1	RNAComposer-3UTRSA1#5
	117	191-240	191	240	50	CAUUUUCACCGAGGCCACGCGGAGUACGAUCGAGUGUACAGUGAACAAUG	(((((((((...(.(..((((.....))..))...)..).))))).))))	1	Szachniuk[2]	2	RNAComposer-3UTRSA1#1, RNAComposer-3UTRSA1#4
	118	191-240	191	240	50	CAUUUUCACCGAGGCCACGCGGAGUACGAUCGAGUGUACAGUGAACAAUG	(((((((((....(((.((((.....))..)).).))...))))).))))	1	Das[2]	2	3UTR-Das-01#1, 3UTR-Das-05#1
	119	191-240	191	240	50	CAUUUUCACCGAGGCCACGCGGAGUACGAUCGAGUGUACAGUGAACAAUG	((((.((((.(..((..((((.....))..))...)).).))))..))))	1	Das[1]	1	3UTR-Das-02#1
	120	193-265	193	265	73	UUUUCACCGAGGCCACGCGGAGUACGAUCGAGUGUACAGUGAACAAUGCUAGGGAGAGCUGCCUAUAUGGAAG	((((((..(((((..(((...(((((......))))).)))......(((......))).)))).).))))))	1	Chen[2]	2	3UTR-Chen-2#3, 3UTR-Chen-2#4
	121	193-265	193	265	73	UUUUCACCGAGGCCACGCGGAGUACGAUCGAGUGUACAGUGAACAAUGCUAGGGAGAGCUGCCUAUAUGGAAG	((((((...((((..(((...(((((......))))).)))......(((......))).))))...))))))	1	Chen[7]	7	3UTR-Chen-1#1, 3UTR-Chen-1#2, 3UTR-Chen-1#4, 3UTR-Chen-1#5, 3UTR-Chen-2#1, 3UTR-Chen-2#2, 3UTR-Chen-2#5, 3UTR-Chen-2#9
	122	193-265	193	265	73	UUUUCACCGAGGCCACGCGGAGUACGAUCGAGUGUACAGUGAACAAUGCUAGGGAGAGCUGCCUAUAUGGAAG	((((((...((((..(((...((((........)))).)))......(((......))).))))...))))))	1	Chen[1]	1	3UTR-Chen-1#3
	123	195-235	195	235	41	UUCACCGAGGCCACGCGGAGUACGAUCGAGUGUACAGUGAA	(((((.(..(.(.((((.....))..)).)..).).)))))	1	Ding[1]	1	3UTR-Ding#1
	124	195-235	195	235	41	UUCACCGAGGCCACGCGGAGUACGAUCGAGUGUACAGUGAA	(((((...(((..((((.....))..))...)).).)))))	1	Ding[2]	2	3UTR-Ding#3, 3UTR-Ding#6
	125	195-235	195	235	41	UUCACCGAGGCCACGCGGAGUACGAUCGAGUGUACAGUGAA	(((((....(((.((((.....))..)).).))...)))))	1	Ding[1]	1	3UTR-Ding#9
	126	195-235	195	235	41	UUCACCGAGGCCACGCGGAGUACGAUCGAGUGUACAGUGAA	(((((....((..((((.....))..))...))...)))))	1	Ding[6]	6	3UTR-Ding#10, 3UTR-Ding#2, 3UTR-Ding#4, 3UTR-Ding#5, 3UTR-Ding#7, 3UTR-Ding#8
	127	207-227	207	227	21	ACGCGGAGUACGAUCGAGUGU	((((.((......))..))))	1	Bujnicki[1]	1	3UTR-Bujnicki-02
	128	208-233	208	233	26	CGCGGAGUACGAUCGAGUGUACAGUG	(((...(((((......))))).)))	1	Chen[9]	9	3UTR-Chen-1#1, 3UTR-Chen-1#2, 3UTR-Chen-1#4, 3UTR-Chen-1#5, 3UTR-Chen-2#1, 3UTR-Chen-2#2, 3UTR-Chen-2#3, 3UTR-Chen-2#4, 3UTR-Chen-2#5, 3UTR-Chen-2#9
	129	208-233	208	233	26	CGCGGAGUACGAUCGAGUGUACAGUG	(((...((((........)))).)))	1	Chen[1]	1	3UTR-Chen-1#3
	130	208-226	208	226	19	CGCGGAGUACGAUCGAGUG	((((.........)..)))	1	Bujnicki[1]	1	3UTR-Bujnicki-01
	131	211-256	211	256	46	GGAGUACGAUCGAGUGUACAGUGAACAAUGCUAGGGAGAGCUGCCU	((.((((((((..).)).).))..))(.)((.(........)))))	1	Bujnicki[1]	1	3UTR-Bujnicki-04
	132	211-256	211	256	46	GGAGUACGAUCGAGUGUACAGUGAACAAUGCUAGGGAGAGCUGCCU	((.((((((((..).)).).))..))...((.((......))))))	1	Bujnicki[1]	1	3UTR-Bujnicki-03
	133	211-256	211	256	46	GGAGUACGAUCGAGUGUACAGUGAACAAUGCUAGGGAGAGCUGCCU	((.(((((..(....)..).))..))...((..(......).))))	1	Bujnicki[1]	1	3UTR-Bujnicki-05
	134	214-236	214	236	23	GUACGAUCGAGUGUACAGUGAAC	((((((((..).)).).))..))	1	Bujnicki[2]	2	3UTR-Bujnicki-03, 3UTR-Bujnicki-04
	135	214-236	214	236	23	GUACGAUCGAGUGUACAGUGAAC	(((((..(....)..).))..))	1	Bujnicki[1]	1	3UTR-Bujnicki-05
	136	227-243	227	243	17	UACAGUGAACAAUGCUA	((((........)).))	1	Bujnicki[1]	1	3UTR-Bujnicki-01
	137	228-242	228	242	15	ACAGUGAACAAUGCU	(((........)).)	1	Bujnicki[1]	1	3UTR-Bujnicki-02
	138	237-239	237	239	3	AAU	(.)	1	Bujnicki[1]	1	3UTR-Bujnicki-04
	139	240-254	240	254	15	GCUAGGGAGAGCUGC	((.((......))))	1	Bujnicki[1]	1	3UTR-Bujnicki-03
	140	240-254	240	254	15	GCUAGGGAGAGCUGC	((.(........)))	1	Bujnicki[1]	1	3UTR-Bujnicki-04
	141	240-254	240	254	15	GCUAGGGAGAGCUGC	((..(......).))	1	Bujnicki[1]	1	3UTR-Bujnicki-05
	142	240-251	240	251	12	GCUAGGGAGAGC	(((......)))	2	Chen[10], Ding[10]	20	3UTR-Chen-1#1, 3UTR-Chen-1#2, 3UTR-Chen-1#3, 3UTR-Chen-1#4, 3UTR-Chen-1#5, 3UTR-Chen-2#1, 3UTR-Chen-2#2, 3UTR-Chen-2#3, 3UTR-Chen-2#4, 3UTR-Chen-2#5, 3UTR-Ding#1, 3UTR-Ding#10, 3UTR-Ding#2, 3UTR-Ding#3, 3UTR-Ding#4, 3UTR-Ding#5, 3UTR-Ding#6, 3UTR-Ding#7, 3UTR-Ding#8, 3UTR-Ding#9
	143	242-257	242	257	16	UAGGGAGAGCUGCCUA	(((((.....).))))	1	Das[4]	4	3UTR-Das-01#1, 3UTR-Das-04#1, 3UTR-Das-06#1, 3UTR-Das-08#1
	144	242-257	242	257	16	UAGGGAGAGCUGCCUA	((((.(....).))))	1	Das[1]	1	3UTR-Das-03#1
	145	242-257	242	257	16	UAGGGAGAGCUGCCUA	((((........))))	2	Das[3], Szachniuk[5]	8	3UTR-Das-05#1, 3UTR-Das-07#1, 3UTR-Das-09#1, RNAComposer-3UTRSA1#1, RNAComposer-3UTRSA1#2, RNAComposer-3UTRSA1#3, RNAComposer-3UTRSA1#4, RNAComposer-3UTRSA1#5
	146	242-257	242	257	16	UAGGGAGAGCUGCCUA	((((..]..]..))))	1	Das[1]	1	3UTR-Das-02#1
	147	244-251	244	251	8	GGGAGAGC	(......)	1	Bujnicki[1]	1	3UTR-Bujnicki-02
	148	306-323	306	323	18	AUGUGAUUUUAAUAGCUU	(.((..........)).)	1	Bujnicki[1]	1	3UTR-Bujnicki-03
	149	306-323	306	323	18	AUGUGAUUUUAAUAGCUU	(.(([.........)).)	1	Bujnicki[2]	2	3UTR-Bujnicki-04, 3UTR-Bujnicki-05
	150	314-336	314	336	23	UUAAUAGCUUCUUAGGAGAAUGA	(((.(..(((...}})))).)))	1	Bujnicki[1]	1	3UTR-Bujnicki-02
	151	317-334	317	334	18	AUAGCUUCUUAGGAGAAU	((..((((.].)))).))	1	Bujnicki[1]	1	3UTR-Bujnicki-01
	152	321-328	321	328	8	CUUCUUAG	((....))	2	Ding[9], Szachniuk[5]	14	3UTR-Ding#1, 3UTR-Ding#10, 3UTR-Ding#3, 3UTR-Ding#4, 3UTR-Ding#5, 3UTR-Ding#6, 3UTR-Ding#7, 3UTR-Ding#8, 3UTR-Ding#9, RNAComposer-3UTRSA1#1, RNAComposer-3UTRSA1#2, RNAComposer-3UTRSA1#3, RNAComposer-3UTRSA1#4, RNAComposer-3UTRSA1#5
	153	321-328	321	328	8	CUUCUUAG	(......)	1	Ding[1]	1	3UTR-Ding#2
